# Supplementary material for: Antimicrobial consumption in food-producing animals in Thailand between 2017 and 2019: The analysis of national importation and production data
Source: PLoS One. 2023 Apr 27;18(4):e0283819. doi: 10.1371/journal.pone.0283819 (PMC10138855; doi:10.1371/journal.pone.0283819)
Supplement: S1 Data — (XLSX) [file pone.0283819.s001.xlsx]

## Sheet: Sheet2
YEAR_REP	API_name	dosage_form_1	Sum of AI_g	Sum of AI_tonne	Sum of AI_mg	Code_dosage_form_1	ATC_2	ATC_3	ATC_4	AM_CLS	AM_CLS_GRP	WHO_CIA_FUL	WHO_CIA_ABV	OIE_CLS
2017	neomycin	Oral suspension	115.798	0.000115798	115798	OS02	QA07	QA07A	QA07AA	Aminoglycosides	Aminoglycosides and aminoclyclitols	Critically Important	CIA	Aminoglycosides
2017	neomycin	Powder for use in drinking water	3.29754e+07	32.9754	3.29754e+10	OP05	QA07	QA07A	QA07AA	Aminoglycosides	Aminoglycosides and aminoclyclitols	Critically Important	CIA	Aminoglycosides
2017	neomycin	Premix for medicated feeding stuff	6077300	6.0773	6077300000	PM02	QA07	QA07A	QA07AA	Aminoglycosides	Aminoglycosides and aminoclyclitols	Critically Important	CIA	Aminoglycosides
2017	colistin	Powder for use in drinking water	2.68824e+06	2.68824	2.68824e+09	OP05	QA07	QA07A	QA07AA	Polymyxins	Polymyxins	Critically Important	CIA	Polypeptides
2017	colistin	Premix for medicated feeding stuff	157149	0.157149	1.57149e+08	PM02	QA07	QA07A	QA07AA	Polymyxins	Polymyxins	Critically Important	CIA	Polypeptides
2017	bacitracin	Premix for medicated feeding stuff	6.93285e+07	69.3285	6.93285e+10	PM02	QA07	QA07A	QA07AA	Polypeptides	Polypeptides	Important	Non-CIA	Polypeptides
2017	bambermycin	Premix for medicated feeding stuff	1658000	1.658	1658000000	PM02	QA07	QA07A	QA07AA	Phosphoglycolipids	Phosphoglycolipids	Vet exclusive	Non-CIA	Glycophospholipids
2017	halquinol	Premix for medicated feeding stuff	485046600	485.047	485046600000	PM02	QA07	QA07A	QA07AX	Quinolines	Quinolines	Vet exclusive	Non-CIA	Others
2017	trimethoprim	Vaginal tablet	40080	0.04008	40080000	OT05	QG01	QG01A	QG01AA	Sulfonamides	Sulfonamides	Highly Important	Non-CIA	Sulfonamides (including trimethoprim)
2017	sulfamethoxypyridazine	Vaginal tablet	200400	0.2004	200400000	OT05	QG01	QG01A	QG01AE	Sulfonamides	Sulfonamides	Highly Important	Non-CIA	Sulfonamides (including trimethoprim)
2017	doxycycline	Powder for use in drinking water	1.73134e+07	17.3134	1.73134e+10	OP05	QJ01	QJ01A	QJ01AA	Tetracyclines	Tetracyclines	Highly Important	Non-CIA	Tetracyclines
2017	doxycycline	Premix for medicated feeding stuff	1.04975e+08	104.975	1.04975e+11	PM02	QJ01	QJ01A	QJ01AA	Tetracyclines	Tetracyclines	Highly Important	Non-CIA	Tetracyclines
2017	doxycycline	Solution for use in drinking water	3.97435e+06	3.97435	3.97435e+09	OS03	QJ01	QJ01A	QJ01AA	Tetracyclines	Tetracyclines	Highly Important	Non-CIA	Tetracyclines
2017	chlortetracycline	Powder for use in drinking water	1.85962e+06	1.85962	1.85962e+09	OP05	QJ01	QJ01A	QJ01AA	Tetracyclines	Tetracyclines	Highly Important	Non-CIA	Tetracyclines
2017	chlortetracycline	Premix for medicated feeding stuff	3.48419e+08	348.419	3.48419e+11	PM02	QJ01	QJ01A	QJ01AA	Tetracyclines	Tetracyclines	Highly Important	Non-CIA	Tetracyclines
2017	oxytetracycline	Oral powder	221046	0.221046	2.21046e+08	OP02	QJ01	QJ01A	QJ01AA	Tetracyclines	Tetracyclines	Highly Important	Non-CIA	Tetracyclines
2017	oxytetracycline	Powder for solution for fish treatment	60000	0.06	60000000	OT01	QJ01	QJ01A	QJ01AA	Tetracyclines	Tetracyclines	Highly Important	Non-CIA	Tetracyclines
2017	oxytetracycline	Powder for use in drinking water	1.46044e+07	14.6044	1.46044e+10	OP05	QJ01	QJ01A	QJ01AA	Tetracyclines	Tetracyclines	Highly Important	Non-CIA	Tetracyclines
2017	oxytetracycline	Premix for medicated feeding stuff	3.24804e+07	32.4804	32480443500	PM02	QJ01	QJ01A	QJ01AA	Tetracyclines	Tetracyclines	Highly Important	Non-CIA	Tetracyclines
2017	oxytetracycline	Solution for injection	7.33134e+06	7.33134	7.33134e+09	IJ04	QJ01	QJ01A	QJ01AA	Tetracyclines	Tetracyclines	Highly Important	Non-CIA	Tetracyclines
2017	ampicillin	Suspension for injection	19939	0.019939	19939000	IJ05	QJ01	QJ01C	QJ01CA	Aminopenicillins	Penicillins	Critically Important	CIA	Penicillins
2017	amoxicillin	Emulsion for injection	792540	0.79254	792540000	IJ01	QJ01	QJ01C	QJ01CA	Aminopenicillins	Penicillins	Critically Important	CIA	Penicillins
2017	amoxicillin	Powder for use in drinking water	4.18634e+07	41.8634	4.18634e+10	OP05	QJ01	QJ01C	QJ01CA	Aminopenicillins	Penicillins	Critically Important	CIA	Penicillins
2017	amoxicillin	Powder for use in drinking water/milk	174250	0.17425	1.7425e+08	OP06	QJ01	QJ01C	QJ01CA	Aminopenicillins	Penicillins	Critically Important	CIA	Penicillins
2017	amoxicillin	Premix for medicated feeding stuff	1.06832e+07	10.6832	1.06832e+10	PM02	QJ01	QJ01C	QJ01CA	Aminopenicillins	Penicillins	Critically Important	CIA	Penicillins
2017	amoxicillin	Suspension for injection	2.16291e+07	21.6291	2.16291e+10	IJ05	QJ01	QJ01C	QJ01CA	Aminopenicillins	Penicillins	Critically Important	CIA	Penicillins
2017	benzylpenicillin	Powder for solution for injection	68283	0.068283	68283000	IJ03	QJ01	QJ01C	QJ01CE	Penicillins (non-CIA)	Penicillins	Highly Important	Non-CIA	Penicillins
2017	benzathine benzylpenicillin	Suspension for injection	3.61015e+06	3.61015	3.61015e+09	IJ05	QJ01	QJ01C	QJ01CE	Penicillins (non-CIA)	Penicillins	Highly Important	Non-CIA	Penicillins
2017	procaine benzylpenicillin	Powder for solution for injection	341415	0.341415	341415000	IJ03	QJ01	QJ01C	QJ01CE	Penicillins (non-CIA)	Penicillins	Highly Important	Non-CIA	Penicillins
2017	procaine benzylpenicillin	Suspension for injection	9.05682e+06	9.05682	9.05682e+09	IJ05	QJ01	QJ01C	QJ01CE	Penicillins (non-CIA)	Penicillins	Highly Important	Non-CIA	Penicillins
2017	dicloxacillin	Suspension for injection	9.6	9.6e-06	9600	IJ05	QJ01	QJ01C	QJ01CF	Penicillins (non-CIA)	Penicillins	Highly Important	Non-CIA	Penicillins
2017	amoxicillin and beta-lactamase inhibitor	Powder for oral solution	33561	0.033561	33561000	OP03	QJ01	QJ01C	QJ01CR	Aminopenicillins with BLI	Penicillins	Critically Important	CIA	Penicillins
2017	amoxicillin and beta-lactamase inhibitor	Powder for oral suspension	9172.5	0.0091725	9172500	OP04	QJ01	QJ01C	QJ01CR	Aminopenicillins with BLI	Penicillins	Critically Important	CIA	Penicillins
2017	amoxicillin and beta-lactamase inhibitor	Suspension for injection	783266	0.783266	7.83266e+08	IJ05	QJ01	QJ01C	QJ01CR	Aminopenicillins with BLI	Penicillins	Critically Important	CIA	Penicillins
2017	ceftiofur	Powder for solution for injection	603584	0.603584	603584000	IJ03	QJ01	QJ01D	QJ01DD	Cephalosporins (3rd and 4th generation)	Cephalosporins	Critically Important	CIA	3-4 gen cephalosporins
2017	ceftiofur	Suspension for injection	518905	0.518905	518905000	IJ05	QJ01	QJ01D	QJ01DD	Cephalosporins (3rd and 4th generation)	Cephalosporins	Critically Important	CIA	3-4 gen cephalosporins
2017	cefovecin	Powder and solvent for solution for injection	2304	0.002304	2304000	IJ02	QJ01	QJ01D	QJ01DD	Cephalosporins (3rd and 4th generation)	Cephalosporins	Critically Important	CIA	3-4 gen cephalosporins
2017	trimethoprim	Granules for use in drinking water	330	0.00033	330000	OP01	QJ01	QJ01E	QJ01EA	Sulfonamides	Sulfonamides	Highly Important	Non-CIA	Sulfonamides (including trimethoprim)
2017	trimethoprim	Oral suspension	91184	0.091184	91184000	OS02	QJ01	QJ01E	QJ01EA	Sulfonamides	Sulfonamides	Highly Important	Non-CIA	Sulfonamides (including trimethoprim)
2017	trimethoprim	Powder for oral solution	1100000	1.1	1100000000	OP03	QJ01	QJ01E	QJ01EA	Sulfonamides	Sulfonamides	Highly Important	Non-CIA	Sulfonamides (including trimethoprim)
2017	trimethoprim	Powder for use in drinking water	588871	0.588871	588870900	OP05	QJ01	QJ01E	QJ01EA	Sulfonamides	Sulfonamides	Highly Important	Non-CIA	Sulfonamides (including trimethoprim)
2017	trimethoprim	Premix for medicated feeding stuff	1972966	1.97297	1972966000	PM02	QJ01	QJ01E	QJ01EA	Sulfonamides	Sulfonamides	Highly Important	Non-CIA	Sulfonamides (including trimethoprim)
2017	trimethoprim	Solution for injection	263476	0.263476	263476000	IJ04	QJ01	QJ01E	QJ01EA	Sulfonamides	Sulfonamides	Highly Important	Non-CIA	Sulfonamides (including trimethoprim)
2017	trimethoprim	Suspension for use in drinking water	872552	0.872552	872552000	OS05	QJ01	QJ01E	QJ01EA	Sulfonamides	Sulfonamides	Highly Important	Non-CIA	Sulfonamides (including trimethoprim)
2017	ormetoprim	Powder for use in drinking water	100	0.0001	100000	OP05	QJ01	QJ01E	QJ01EA	Sulfonamides	Sulfonamides	Highly Important	Non-CIA	Sulfonamides (including trimethoprim)
2017	sulfadimidine	Powder for use in drinking water	4858.27	0.00485827	4.85827e+06	OP05	QJ01	QJ01E	QJ01EQ	Sulfonamides	Sulfonamides	Highly Important	Non-CIA	Sulfonamides (including trimethoprim)
2017	sulfadimidine	Premix for medicated feeding stuff	1.44183e+09	1441.83	1.44183e+12	PM02	QJ01	QJ01E	QJ01EQ	Sulfonamides	Sulfonamides	Highly Important	Non-CIA	Sulfonamides (including trimethoprim)
2017	sulfadimidine	Solution for injection	229005	0.229005	229005000	IJ04	QJ01	QJ01E	QJ01EQ	Sulfonamides	Sulfonamides	Highly Important	Non-CIA	Sulfonamides (including trimethoprim)
2017	sulfadimidine	Suspension for use in drinking water	0	0	0	OS05	QJ01	QJ01E	QJ01EQ	Sulfonamides	Sulfonamides	Highly Important	Non-CIA	Sulfonamides (including trimethoprim)
2017	sulfathiazole	Powder for use in drinking water	3986.1	0.0039861	3.9861e+06	OP05	QJ01	QJ01E	QJ01EQ	Sulfonamides	Sulfonamides	Highly Important	Non-CIA	Sulfonamides (including trimethoprim)
2017	sulfadimethoxine	Powder for use in drinking water	690086	0.690086	690085500	OP05	QJ01	QJ01E	QJ01EQ	Sulfonamides	Sulfonamides	Highly Important	Non-CIA	Sulfonamides (including trimethoprim)
2017	sulfadimethoxine	Solution for injection	297749	0.297749	2.97749e+08	IJ04	QJ01	QJ01E	QJ01EQ	Sulfonamides	Sulfonamides	Highly Important	Non-CIA	Sulfonamides (including trimethoprim)
2017	sulfadiazine	Oral suspension	455920	0.45592	455919910	OS02	QJ01	QJ01E	QJ01EQ	Sulfonamides	Sulfonamides	Highly Important	Non-CIA	Sulfonamides (including trimethoprim)
2017	sulfadiazine	Powder for oral solution	5500000	5.5	5500000000	OP03	QJ01	QJ01E	QJ01EQ	Sulfonamides	Sulfonamides	Highly Important	Non-CIA	Sulfonamides (including trimethoprim)
2017	sulfadiazine	Powder for use in drinking water	2.243e+06	2.243	2243003300	OP05	QJ01	QJ01E	QJ01EQ	Sulfonamides	Sulfonamides	Highly Important	Non-CIA	Sulfonamides (including trimethoprim)
2017	sulfadiazine	Premix for medicated feeding stuff	6685960	6.68596	6685960000	PM02	QJ01	QJ01E	QJ01EQ	Sulfonamides	Sulfonamides	Highly Important	Non-CIA	Sulfonamides (including trimethoprim)
2017	sulfadiazine	Solution for injection	276480	0.27648	276480000	IJ04	QJ01	QJ01E	QJ01EQ	Sulfonamides	Sulfonamides	Highly Important	Non-CIA	Sulfonamides (including trimethoprim)
2017	sulfadiazine	Suspension for use in drinking water	3376640	3.37664	3376640000	OS05	QJ01	QJ01E	QJ01EQ	Sulfonamides	Sulfonamides	Highly Important	Non-CIA	Sulfonamides (including trimethoprim)
2017	sulfamethoxazole	Solution for injection	168680	0.16868	168680000	IJ04	QJ01	QJ01E	QJ01EQ	Sulfonamides	Sulfonamides	Highly Important	Non-CIA	Sulfonamides (including trimethoprim)
2017	sulfamethoxazole	Suspension for use in drinking water	984200	0.9842	984200000	OS05	QJ01	QJ01E	QJ01EQ	Sulfonamides	Sulfonamides	Highly Important	Non-CIA	Sulfonamides (including trimethoprim)
2017	sulfadoxine	Solution for injection	462660	0.46266	462660000	IJ04	QJ01	QJ01E	QJ01EQ	Sulfonamides	Sulfonamides	Highly Important	Non-CIA	Sulfonamides (including trimethoprim)
2017	sulfamethoxypyridazine	Solution for injection	31312	0.031312	31312000	IJ04	QJ01	QJ01E	QJ01EQ	Sulfonamides	Sulfonamides	Highly Important	Non-CIA	Sulfonamides (including trimethoprim)
2017	sulfaquinoxaline	Granules for use in drinking water	1072	0.001072	1072000	OP01	QJ01	QJ01E	QJ01EQ	Sulfonamides	Sulfonamides	Highly Important	Non-CIA	Sulfonamides (including trimethoprim)
2017	sulfaquinoxaline	Powder for use in drinking water	495	0.000495	495000	OP05	QJ01	QJ01E	QJ01EQ	Sulfonamides	Sulfonamides	Highly Important	Non-CIA	Sulfonamides (including trimethoprim)
2017	sulfaquinoxaline	Premix for medicated feeding stuff	8566.57	0.00856657	8.56657e+06	PM02	QJ01	QJ01E	QJ01EQ	Sulfonamides	Sulfonamides	Highly Important	Non-CIA	Sulfonamides (including trimethoprim)
2017	sulfamerazine	Premix for medicated feeding stuff	512000	0.512	512000000	PM02	QJ01	QJ01E	QJ01EQ	Sulfonamides	Sulfonamides	Highly Important	Non-CIA	Sulfonamides (including trimethoprim)
2017	sulfamonomethoxine	Premix for medicated feeding stuff	27698.1	0.0276981	2.76981e+07	PM02	QJ01	QJ01E	QJ01EQ	Sulfonamides	Sulfonamides	Highly Important	Non-CIA	Sulfonamides (including trimethoprim)
2017	erythromycin	Powder for use in drinking water	7.02402e+06	7.02402	7.02402e+09	OP05	QJ01	QJ01F	QJ01FA	Macrolides	Macrolides	Critically Important	CIA	Macrolides
2017	erythromycin	Solution for injection	4048.94	0.00404894	4.04894e+06	IJ04	QJ01	QJ01F	QJ01FA	Macrolides	Macrolides	Critically Important	CIA	Macrolides
2017	josamycin	Premix for medicated feeding stuff	3613500	3.6135	3613500000	PM02	QJ01	QJ01F	QJ01FA	Macrolides	Macrolides	Critically Important	CIA	Macrolides
2017	tylosin	Powder for use in drinking water	6.05029e+06	6.05029	6.05029e+09	OP05	QJ01	QJ01F	QJ01FA	Macrolides	Macrolides	Critically Important	CIA	Macrolides
2017	tylosin	Premix for medicated feeding stuff	1.47348e+09	1473.48	1.47348e+12	PM02	QJ01	QJ01F	QJ01FA	Macrolides	Macrolides	Critically Important	CIA	Macrolides
2017	tylosin	Solution for injection	762900	0.7629	762900000	IJ04	QJ01	QJ01F	QJ01FA	Macrolides	Macrolides	Critically Important	CIA	Macrolides
2017	tilmicosin	Premix for medicated feeding stuff	5.49869e+07	54.9869	5.49869e+10	PM02	QJ01	QJ01F	QJ01FA	Macrolides	Macrolides	Critically Important	CIA	Macrolides
2017	tilmicosin	Solution for use in drinking water	3992356	3.99236	3992356000	OS03	QJ01	QJ01F	QJ01FA	Macrolides	Macrolides	Critically Important	CIA	Macrolides
2017	tylvalosin	Premix for medicated feeding stuff	12750000	12.75	12750000000	PM02	QJ01	QJ01F	QJ01FA	Macrolides	Macrolides	Critically Important	CIA	Macrolides
2017	kitasamycin	Powder for use in drinking water	0	0	0	OP05	QJ01	QJ01F	QJ01FA	Macrolides	Macrolides	Critically Important	CIA	Macrolides
2017	kitasamycin	Premix for medicated feeding stuff	20	2e-05	20000	PM02	QJ01	QJ01F	QJ01FA	Macrolides	Macrolides	Critically Important	CIA	Macrolides
2017	tulathromycin	Solution for injection	129700	0.1297	129700000	IJ04	QJ01	QJ01F	QJ01FA	Macrolides	Macrolides	Critically Important	CIA	Macrolides
2017	gamithromycin	Solution for injection	74925	0.074925	74925000	IJ04	QJ01	QJ01F	QJ01FA	Macrolides	Macrolides	Critically Important	CIA	Macrolides
2017	clindamycin	Oral solution	1188.5	0.0011885	1188500	OS01	QJ01	QJ01F	QJ01FF	Lincosamides	Lincosamides	Highly Important	Non-CIA	Lincosamides
2017	lincomycin	Powder for use in drinking water	5.33489e+06	5.33489	5334894100	OP05	QJ01	QJ01F	QJ01FF	Lincosamides	Lincosamides	Highly Important	Non-CIA	Lincosamides
2017	lincomycin	Premix for medicated feeding stuff	4.45361e+06	4.45361	4.45361e+09	PM02	QJ01	QJ01F	QJ01FF	Lincosamides	Lincosamides	Highly Important	Non-CIA	Lincosamides
2017	lincomycin	Solution for injection	1366225	1.36623	1366225000	IJ04	QJ01	QJ01F	QJ01FF	Lincosamides	Lincosamides	Highly Important	Non-CIA	Lincosamides
2017	streptomycin	Oral powder	204672	0.204672	204671925	OP02	QJ01	QJ01G	QJ01GA	Aminoglycosides	Aminoglycosides and aminoclyclitols	Critically Important	CIA	Aminoglycosides
2017	streptomycin	Powder for solution for injection	569025	0.569025	569025000	IJ03	QJ01	QJ01G	QJ01GA	Aminoglycosides	Aminoglycosides and aminoclyclitols	Critically Important	CIA	Aminoglycosides
2017	dihydrostreptomycin	Suspension for injection	1.60336e+07	16.0336	1.60336e+10	IJ05	QJ01	QJ01G	QJ01GA	Aminoglycosides	Aminoglycosides and aminoclyclitols	Critically Important	CIA	Aminoglycosides
2017	gentamicin	Powder for use in drinking water	3465.09	0.00346509	3.46509e+06	OP05	QJ01	QJ01G	QJ01GB	Aminoglycosides	Aminoglycosides and aminoclyclitols	Critically Important	CIA	Aminoglycosides
2017	gentamicin	Solution for injection	694124	0.694124	6.94124e+08	IJ04	QJ01	QJ01G	QJ01GB	Aminoglycosides	Aminoglycosides and aminoclyclitols	Critically Important	CIA	Aminoglycosides
2017	gentamicin	Suspension for injection	133338	0.133338	1.33338e+08	IJ05	QJ01	QJ01G	QJ01GB	Aminoglycosides	Aminoglycosides and aminoclyclitols	Critically Important	CIA	Aminoglycosides
2017	kanamycin	Solution for injection	29893.7	0.0298937	2.98937e+07	IJ04	QJ01	QJ01G	QJ01GB	Aminoglycosides	Aminoglycosides and aminoclyclitols	Critically Important	CIA	Aminoglycosides
2017	kanamycin	Solution for use in drinking water	2793.23	0.00279323	2.79323e+06	OS03	QJ01	QJ01G	QJ01GB	Aminoglycosides	Aminoglycosides and aminoclyclitols	Critically Important	CIA	Aminoglycosides
2017	neomycin	Powder for use in drinking water	18196.9	0.0181969	1.81969e+07	OP05	QJ01	QJ01G	QJ01GB	Aminoglycosides	Aminoglycosides and aminoclyclitols	Critically Important	CIA	Aminoglycosides
2017	enrofloxacin	Oral solution	35000	0.035	35000000	OS01	QJ01	QJ01M	QJ01MA	Fluoroquinolones	Fluoroquinolones	Critically Important	CIA	Fluoroquinolones
2017	enrofloxacin	Oral suspension	2000	0.002	2000000	OS02	QJ01	QJ01M	QJ01MA	Fluoroquinolones	Fluoroquinolones	Critically Important	CIA	Fluoroquinolones
2017	enrofloxacin	Powder for use in drinking water	239892	0.239892	239892000	OP05	QJ01	QJ01M	QJ01MA	Fluoroquinolones	Fluoroquinolones	Critically Important	CIA	Fluoroquinolones
2017	enrofloxacin	Premix for medicated feeding stuff	1000	0.001	1000000	PM02	QJ01	QJ01M	QJ01MA	Fluoroquinolones	Fluoroquinolones	Critically Important	CIA	Fluoroquinolones
2017	enrofloxacin	Solution for injection	765875	0.765875	765875000	IJ04	QJ01	QJ01M	QJ01MA	Fluoroquinolones	Fluoroquinolones	Critically Important	CIA	Fluoroquinolones
2017	enrofloxacin	Solution for use in drinking water	2792600	2.7926	2792600000	OS03	QJ01	QJ01M	QJ01MA	Fluoroquinolones	Fluoroquinolones	Critically Important	CIA	Fluoroquinolones
2017	danofloxacin	Solution for injection	3750	0.00375	3750000	IJ04	QJ01	QJ01M	QJ01MA	Fluoroquinolones	Fluoroquinolones	Critically Important	CIA	Fluoroquinolones
2017	marbofloxacin	Solution for injection	157714	0.157714	157714000	IJ04	QJ01	QJ01M	QJ01MA	Fluoroquinolones	Fluoroquinolones	Critically Important	CIA	Fluoroquinolones
2017	colistin	Suspension for injection	129796	0.129796	1.29796e+08	IJ05	QJ01	QJ01X	QJ01XB	Polymyxins	Polymyxins	Critically Important	CIA	Polypeptides
2017	tiamulin	Emulsion for injection	0	0	0	IJ01	QJ01	QJ01X	QJ01XQ	Pleuromutilins	Pleuromutilins	Important	Non-CIA	Pleuromutilins
2017	tiamulin	Powder for use in drinking water	127603	0.127603	127603470	OP05	QJ01	QJ01X	QJ01XQ	Pleuromutilins	Pleuromutilins	Important	Non-CIA	Pleuromutilins
2017	tiamulin	Premix for medicated feeding stuff	5.05906e+07	50.5906	5.05906e+10	PM02	QJ01	QJ01X	QJ01XQ	Pleuromutilins	Pleuromutilins	Important	Non-CIA	Pleuromutilins
2017	tiamulin	Solution for injection	123164	0.123164	1.23164e+08	IJ04	QJ01	QJ01X	QJ01XQ	Pleuromutilins	Pleuromutilins	Important	Non-CIA	Pleuromutilins
2017	tiamulin	Suspension for injection	0	0	0	IJ05	QJ01	QJ01X	QJ01XQ	Pleuromutilins	Pleuromutilins	Important	Non-CIA	Pleuromutilins
2017	valnemulin	Premix for medicated feeding stuff	2200	0.0022	2200000	PM02	QJ01	QJ01X	QJ01XQ	Pleuromutilins	Pleuromutilins	Important	Non-CIA	Pleuromutilins
2017	fosfomycin	Premix for medicated feeding stuff	9972480	9.97248	9972480000	PM02	QJ01	QJ01X	QJ01XX	Phosphonic acids	Phosphonic acids	Critically Important	CIA	Others
2017	spectinomycin	Powder for use in drinking water	1.06883e+07	10.6883	10688277400	OP05	QJ01	QJ01X	QJ01XX	Aminocyclitols	Aminoglycosides and aminoclyclitols	Important	Non-CIA	Aminoglycosides
2017	spectinomycin	Premix for medicated feeding stuff	626650	0.626649	626649500	PM02	QJ01	QJ01X	QJ01XX	Aminocyclitols	Aminoglycosides and aminoclyclitols	Important	Non-CIA	Aminoglycosides
2017	spectinomycin	Solution for injection	2575250	2.57525	2575250000	IJ04	QJ01	QJ01X	QJ01XX	Aminocyclitols	Aminoglycosides and aminoclyclitols	Important	Non-CIA	Aminoglycosides
2017	tetracycline	Intramammary ointment	5474.37	0.00547437	5.47437e+06	MA01	QJ51	QJ51A	QJ51AA	Tetracyclines	Tetracyclines	Highly Important	Non-CIA	Tetracyclines
2017	ampicillin	Intramammary ointment	6703.2	0.0067032	6703200	MA01	QJ51	QJ51C	QJ51CA	Aminopenicillins	Penicillins	Critically Important	CIA	Penicillins
2017	ampicillin	Intramammary suspension	201668	0.201668	2.01668e+08	MA02	QJ51	QJ51C	QJ51CA	Aminopenicillins	Penicillins	Critically Important	CIA	Penicillins
2017	procaine benzylpenicillin	Intramammary ointment	9324.3	0.0093243	9324300	MA01	QJ51	QJ51C	QJ51CE	Penicillins (non-CIA)	Penicillins	Highly Important	Non-CIA	Penicillins
2017	procaine benzylpenicillin	Intramammary suspension	144.143	0.000144143	144143	MA02	QJ51	QJ51C	QJ51CE	Penicillins (non-CIA)	Penicillins	Highly Important	Non-CIA	Penicillins
2017	dicloxacillin	Intramammary ointment	6703.2	0.0067032	6703200	MA01	QJ51	QJ51C	QJ51CF	Penicillins (non-CIA)	Penicillins	Highly Important	Non-CIA	Penicillins
2017	cloxacillin	Intramammary ointment	6.85407	6.85407e-06	6854.07	MA01	QJ51	QJ51C	QJ51CF	Penicillins (non-CIA)	Penicillins	Highly Important	Non-CIA	Penicillins
2017	cloxacillin	Intramammary suspension	442812	0.442812	4.42812e+08	MA02	QJ51	QJ51C	QJ51CF	Penicillins (non-CIA)	Penicillins	Highly Important	Non-CIA	Penicillins
2017	nafcillin	Intramammary suspension	77.8701	7.78701e-05	77870.1	MA02	QJ51	QJ51C	QJ51CF	Penicillins (non-CIA)	Penicillins	Highly Important	Non-CIA	Penicillins
2017	cefalexin	Intramammary suspension	8353.33	0.00835333	8.35333e+06	MA02	QJ51	QJ51D	QJ51DB	Cephalosporins (1st and 2nd generation) and cephamycins	Cephalosporins	Highly Important	Non-CIA	1-2 gen. cephalosporins
2017	dihydrostreptomycin	Intramammary suspension	70.2026	7.02026e-05	70202.6	MA02	QJ51	QJ51G	QJ51GA	Aminoglycosides	Aminoglycosides and aminoclyclitols	Critically Important	CIA	Aminoglycosides
2017	gentamicin	Intramammary suspension	281.868	0.000281868	281868	MA02	QJ51	QJ51G	QJ51GB	Aminoglycosides	Aminoglycosides and aminoclyclitols	Critically Important	CIA	Aminoglycosides
2017	neomycin	Intramammary ointment	27988.4	0.0279884	2.79884e+07	MA01	QJ51	QJ51G	QJ51GB	Aminoglycosides	Aminoglycosides and aminoclyclitols	Critically Important	CIA	Aminoglycosides
2017	bacitracin	Intramammary ointment	800.332	0.000800332	800332	MA01	QJ51	QJ51X	QJ51XX	Polypeptides	Polypeptides	Important	Non-CIA	Polypeptides
2018	neomycin	Powder for use in drinking water	5.4215e+07	54.215	5.4215e+10	OP05	QA07	QA07A	QA07AA	Aminoglycosides	Aminoglycosides and aminoclyclitols	Critically Important	CIA	Aminoglycosides
2018	neomycin	Premix for medicated feeding stuff	2776530	2.77653	2776530000	PM02	QA07	QA07A	QA07AA	Aminoglycosides	Aminoglycosides and aminoclyclitols	Critically Important	CIA	Aminoglycosides
2018	colistin	Oral solution	19466.7	0.0194667	1.94667e+07	OS01	QA07	QA07A	QA07AA	Polymyxins	Polymyxins	Critically Important	CIA	Polypeptides
2018	colistin	Powder for oral solution	154200	0.1542	154200000	OP03	QA07	QA07A	QA07AA	Polymyxins	Polymyxins	Critically Important	CIA	Polypeptides
2018	colistin	Powder for use in drinking water	1.79691e+07	17.9691	1.79691e+10	OP05	QA07	QA07A	QA07AA	Polymyxins	Polymyxins	Critically Important	CIA	Polypeptides
2018	colistin	Powder for use in drinking water/milk	1458.49	0.00145849	1.45849e+06	OP06	QA07	QA07A	QA07AA	Polymyxins	Polymyxins	Critically Important	CIA	Polypeptides
2018	colistin	Premix for medicated feeding stuff	1.53108e+08	153.108	1.53108e+11	PM02	QA07	QA07A	QA07AA	Polymyxins	Polymyxins	Critically Important	CIA	Polypeptides
2018	colistin	Solution for use in drinking water	242846	0.242846	2.42846e+08	OS03	QA07	QA07A	QA07AA	Polymyxins	Polymyxins	Critically Important	CIA	Polypeptides
2018	bacitracin	Powder for use in drinking water	53800000	53.8	53800000000	OP05	QA07	QA07A	QA07AA	Polypeptides	Polypeptides	Important	Non-CIA	Polypeptides
2018	bacitracin	Premix for medicated feeding stuff	5.30691e+07	53.0691	5.30691e+10	PM02	QA07	QA07A	QA07AA	Polypeptides	Polypeptides	Important	Non-CIA	Polypeptides
2018	bambermycin	Premix for medicated feeding stuff	1165000	1.165	1165000000	PM02	QA07	QA07A	QA07AA	Phosphoglycolipids	Phosphoglycolipids	Vet exclusive	Non-CIA	Glycophospholipids
2018	halquinol	Premix for medicated feeding stuff	588462120	588.462	588462120000	PM02	QA07	QA07A	QA07AX	Quinolines	Quinolines	Vet exclusive	Non-CIA	Others
2018	trimethoprim	Vaginal tablet	45216	0.045216	45216000	OT05	QG01	QG01A	QG01AA	Sulfonamides	Sulfonamides	Highly Important	Non-CIA	Sulfonamides (including trimethoprim)
2018	sulfamethoxypyridazine	Vaginal tablet	226080	0.22608	226080000	OT05	QG01	QG01A	QG01AE	Sulfonamides	Sulfonamides	Highly Important	Non-CIA	Sulfonamides (including trimethoprim)
2018	cefapirin	Intrauterine suspension	2525	0.002525	2525000	OT04	QG51	QG51A	QG51AA	Cephalosporins (1st and 2nd generation) and cephamycins	Cephalosporins	Highly Important	Non-CIA	1-2 gen. cephalosporins
2018	doxycycline	Oral paste	1809500	1.8095	1809500000	OT03	QJ01	QJ01A	QJ01AA	Tetracyclines	Tetracyclines	Highly Important	Non-CIA	Tetracyclines
2018	doxycycline	Powder for oral solution	7.63488e+06	7.63488	7.63488e+09	OP03	QJ01	QJ01A	QJ01AA	Tetracyclines	Tetracyclines	Highly Important	Non-CIA	Tetracyclines
2018	doxycycline	Powder for use in drinking water	6.62711e+07	66.2711	6.62711e+10	OP05	QJ01	QJ01A	QJ01AA	Tetracyclines	Tetracyclines	Highly Important	Non-CIA	Tetracyclines
2018	doxycycline	Powder for use in drinking water/milk	2000	0.002	2000000	OP06	QJ01	QJ01A	QJ01AA	Tetracyclines	Tetracyclines	Highly Important	Non-CIA	Tetracyclines
2018	doxycycline	Premix for medicated feeding stuff	29157000	29.157	29157000000	PM02	QJ01	QJ01A	QJ01AA	Tetracyclines	Tetracyclines	Highly Important	Non-CIA	Tetracyclines
2018	doxycycline	Solution for injection	104699	0.104699	1.04699e+08	IJ04	QJ01	QJ01A	QJ01AA	Tetracyclines	Tetracyclines	Highly Important	Non-CIA	Tetracyclines
2018	doxycycline	Solution for use in drinking water	1.43621e+06	1.43621	1.43621e+09	OS03	QJ01	QJ01A	QJ01AA	Tetracyclines	Tetracyclines	Highly Important	Non-CIA	Tetracyclines
2018	chlortetracycline	Oral paste	18585.8	0.0185858	1.85858e+07	OT03	QJ01	QJ01A	QJ01AA	Tetracyclines	Tetracyclines	Highly Important	Non-CIA	Tetracyclines
2018	chlortetracycline	Powder for oral solution	23231.4	0.0232314	2.32314e+07	OP03	QJ01	QJ01A	QJ01AA	Tetracyclines	Tetracyclines	Highly Important	Non-CIA	Tetracyclines
2018	chlortetracycline	Powder for use in drinking water	4.3109e+06	4.3109	4.3109e+09	OP05	QJ01	QJ01A	QJ01AA	Tetracyclines	Tetracyclines	Highly Important	Non-CIA	Tetracyclines
2018	chlortetracycline	Powder for use in drinking water/milk	1277.77	0.00127777	1.27777e+06	OP06	QJ01	QJ01A	QJ01AA	Tetracyclines	Tetracyclines	Highly Important	Non-CIA	Tetracyclines
2018	chlortetracycline	Premix for medicated feeding stuff	3.0881e+08	308.81	3.0881e+11	PM02	QJ01	QJ01A	QJ01AA	Tetracyclines	Tetracyclines	Highly Important	Non-CIA	Tetracyclines
2018	oxytetracycline	Oral powder	342427	0.342427	3.42427e+08	OP02	QJ01	QJ01A	QJ01AA	Tetracyclines	Tetracyclines	Highly Important	Non-CIA	Tetracyclines
2018	oxytetracycline	Powder for use in drinking water	1.1875e+07	11.875	1.1875e+10	OP05	QJ01	QJ01A	QJ01AA	Tetracyclines	Tetracyclines	Highly Important	Non-CIA	Tetracyclines
2018	oxytetracycline	Premix for medicated feeding stuff	2.28586e+07	22.8586	2.28586e+10	PM02	QJ01	QJ01A	QJ01AA	Tetracyclines	Tetracyclines	Highly Important	Non-CIA	Tetracyclines
2018	oxytetracycline	Solution for injection	6.99522e+06	6.99522	6.99522e+09	IJ04	QJ01	QJ01A	QJ01AA	Tetracyclines	Tetracyclines	Highly Important	Non-CIA	Tetracyclines
2018	tetracycline	Powder for use in drinking water	73936	0.073936	73936000	OP05	QJ01	QJ01A	QJ01AA	Tetracyclines	Tetracyclines	Highly Important	Non-CIA	Tetracyclines
2018	ampicillin	Suspension for injection	1.46449e+06	1.46449	1464486400	IJ05	QJ01	QJ01C	QJ01CA	Aminopenicillins	Penicillins	Critically Important	CIA	Penicillins
2018	amoxicillin	Emulsion for injection	6872040	6.87204	6872040000	IJ01	QJ01	QJ01C	QJ01CA	Aminopenicillins	Penicillins	Critically Important	CIA	Penicillins
2018	amoxicillin	Oral powder	1247150	1.24715	1247150000	OP02	QJ01	QJ01C	QJ01CA	Aminopenicillins	Penicillins	Critically Important	CIA	Penicillins
2018	amoxicillin	Powder for use in drinking water	9.28601e+08	928.601	9.28601e+11	OP05	QJ01	QJ01C	QJ01CA	Aminopenicillins	Penicillins	Critically Important	CIA	Penicillins
2018	amoxicillin	Powder for use in drinking water/milk	1.4003e+08	140.03	1.4003e+11	OP06	QJ01	QJ01C	QJ01CA	Aminopenicillins	Penicillins	Critically Important	CIA	Penicillins
2018	amoxicillin	Premix for medicated feeding stuff	4.33614e+08	433.614	4.33614e+11	PM02	QJ01	QJ01C	QJ01CA	Aminopenicillins	Penicillins	Critically Important	CIA	Penicillins
2018	amoxicillin	Suspension for injection	2.77837e+07	27.7837	2.77837e+10	IJ05	QJ01	QJ01C	QJ01CA	Aminopenicillins	Penicillins	Critically Important	CIA	Penicillins
2018	phenoxymethylpenicillin	Premix for medicated feeding stuff	3.26873e+06	3.26873	3.26873e+09	PM02	QJ01	QJ01C	QJ01CE	Penicillins (non-CIA)	Penicillins	Highly Important	Non-CIA	Penicillins
2018	benzathine benzylpenicillin	Suspension for injection	3.33554e+06	3.33554	3.33554e+09	IJ05	QJ01	QJ01C	QJ01CE	Penicillins (non-CIA)	Penicillins	Highly Important	Non-CIA	Penicillins
2018	procaine benzylpenicillin	Suspension for injection	7.73975e+06	7.73975	7.73975e+09	IJ05	QJ01	QJ01C	QJ01CE	Penicillins (non-CIA)	Penicillins	Highly Important	Non-CIA	Penicillins
2018	amoxicillin and beta-lactamase inhibitor	Powder for oral solution	43362	0.043362	43362000	OP03	QJ01	QJ01C	QJ01CR	Aminopenicillins with BLI	Penicillins	Critically Important	CIA	Penicillins
2018	amoxicillin and beta-lactamase inhibitor	Powder for oral suspension	5757.75	0.00575775	5757750	OP04	QJ01	QJ01C	QJ01CR	Aminopenicillins with BLI	Penicillins	Critically Important	CIA	Penicillins
2018	amoxicillin and beta-lactamase inhibitor	Suspension for injection	810942	0.810942	810941600	IJ05	QJ01	QJ01C	QJ01CR	Aminopenicillins with BLI	Penicillins	Critically Important	CIA	Penicillins
2018	ceftiofur	Powder for solution for injection	1242848	1.24285	1242848000	IJ03	QJ01	QJ01D	QJ01DD	Cephalosporins (3rd and 4th generation)	Cephalosporins	Critically Important	CIA	3-4 gen cephalosporins
2018	ceftiofur	Suspension for injection	767489	0.767489	767489000	IJ05	QJ01	QJ01D	QJ01DD	Cephalosporins (3rd and 4th generation)	Cephalosporins	Critically Important	CIA	3-4 gen cephalosporins
2018	cefovecin	Powder and solvent for solution for injection	2295.36	0.00229536	2295360	IJ02	QJ01	QJ01D	QJ01DD	Cephalosporins (3rd and 4th generation)	Cephalosporins	Critically Important	CIA	3-4 gen cephalosporins
2018	cefquinome	Suspension for injection	24808.8	0.0248088	24808750	IJ05	QJ01	QJ01D	QJ01DE	Cephalosporins (3rd and 4th generation)	Cephalosporins	Critically Important	CIA	3-4 gen cephalosporins
2018	trimethoprim	Granules for use in drinking water	66000	0.066	66000000	OP01	QJ01	QJ01E	QJ01EA	Sulfonamides	Sulfonamides	Highly Important	Non-CIA	Sulfonamides (including trimethoprim)
2018	trimethoprim	Oral suspension	16000	0.016	16000000	OS02	QJ01	QJ01E	QJ01EA	Sulfonamides	Sulfonamides	Highly Important	Non-CIA	Sulfonamides (including trimethoprim)
2018	trimethoprim	Powder for oral solution	1732300	1.7323	1732300000	OP03	QJ01	QJ01E	QJ01EA	Sulfonamides	Sulfonamides	Highly Important	Non-CIA	Sulfonamides (including trimethoprim)
2018	trimethoprim	Powder for use in drinking water	1.48147e+06	1.48147	1481467600	OP05	QJ01	QJ01E	QJ01EA	Sulfonamides	Sulfonamides	Highly Important	Non-CIA	Sulfonamides (including trimethoprim)
2018	trimethoprim	Premix for medicated feeding stuff	2358218	2.35822	2358218000	PM02	QJ01	QJ01E	QJ01EA	Sulfonamides	Sulfonamides	Highly Important	Non-CIA	Sulfonamides (including trimethoprim)
2018	trimethoprim	Solution for injection	197140	0.19714	197140000	IJ04	QJ01	QJ01E	QJ01EA	Sulfonamides	Sulfonamides	Highly Important	Non-CIA	Sulfonamides (including trimethoprim)
2018	trimethoprim	Suspension for use in drinking water	1653584	1.65358	1653584000	OS05	QJ01	QJ01E	QJ01EA	Sulfonamides	Sulfonamides	Highly Important	Non-CIA	Sulfonamides (including trimethoprim)
2018	ormetoprim	Powder for use in drinking water	50	5e-05	50000	OP05	QJ01	QJ01E	QJ01EA	Sulfonamides	Sulfonamides	Highly Important	Non-CIA	Sulfonamides (including trimethoprim)
2018	sulfadimidine	Powder for use in drinking water	56862.9	0.0568629	5.68629e+07	OP05	QJ01	QJ01E	QJ01EQ	Sulfonamides	Sulfonamides	Highly Important	Non-CIA	Sulfonamides (including trimethoprim)
2018	sulfadimidine	Premix for medicated feeding stuff	8.95324e+06	8.95324	8.95324e+09	PM02	QJ01	QJ01E	QJ01EQ	Sulfonamides	Sulfonamides	Highly Important	Non-CIA	Sulfonamides (including trimethoprim)
2018	sulfadimidine	Solution for use in drinking water	1.47436e+06	1.47436	1.47436e+09	OS03	QJ01	QJ01E	QJ01EQ	Sulfonamides	Sulfonamides	Highly Important	Non-CIA	Sulfonamides (including trimethoprim)
2018	sulfadimidine	Suspension for use in drinking water	1886400	1.8864	1886400000	OS05	QJ01	QJ01E	QJ01EQ	Sulfonamides	Sulfonamides	Highly Important	Non-CIA	Sulfonamides (including trimethoprim)
2018	sulfathiazole	Powder for use in drinking water	73816.7	0.0738167	7.38167e+07	OP05	QJ01	QJ01E	QJ01EQ	Sulfonamides	Sulfonamides	Highly Important	Non-CIA	Sulfonamides (including trimethoprim)
2018	sulfadimethoxine	Powder for use in drinking water	249086	0.249086	249085957	OP05	QJ01	QJ01E	QJ01EQ	Sulfonamides	Sulfonamides	Highly Important	Non-CIA	Sulfonamides (including trimethoprim)
2018	sulfadimethoxine	Solution for injection	181989	0.181989	1.81989e+08	IJ04	QJ01	QJ01E	QJ01EQ	Sulfonamides	Sulfonamides	Highly Important	Non-CIA	Sulfonamides (including trimethoprim)
2018	sulfadiazine	Oral suspension	80000	0.08	80000000	OS02	QJ01	QJ01E	QJ01EQ	Sulfonamides	Sulfonamides	Highly Important	Non-CIA	Sulfonamides (including trimethoprim)
2018	sulfadiazine	Powder for oral solution	8661500	8.6615	8661500000	OP03	QJ01	QJ01E	QJ01EQ	Sulfonamides	Sulfonamides	Highly Important	Non-CIA	Sulfonamides (including trimethoprim)
2018	sulfadiazine	Powder for use in drinking water	6.73562e+06	6.73562	6.73562e+09	OP05	QJ01	QJ01E	QJ01EQ	Sulfonamides	Sulfonamides	Highly Important	Non-CIA	Sulfonamides (including trimethoprim)
2018	sulfadiazine	Premix for medicated feeding stuff	3828050	3.82805	3828050000	PM02	QJ01	QJ01E	QJ01EQ	Sulfonamides	Sulfonamides	Highly Important	Non-CIA	Sulfonamides (including trimethoprim)
2018	sulfadiazine	Solution for injection	69120	0.06912	69120000	IJ04	QJ01	QJ01E	QJ01EQ	Sulfonamides	Sulfonamides	Highly Important	Non-CIA	Sulfonamides (including trimethoprim)
2018	sulfadiazine	Suspension for use in drinking water	5.01933e+06	5.01933	5019325250	OS05	QJ01	QJ01E	QJ01EQ	Sulfonamides	Sulfonamides	Highly Important	Non-CIA	Sulfonamides (including trimethoprim)
2018	sulfamethoxazole	Solution for injection	261300	0.2613	261300000	IJ04	QJ01	QJ01E	QJ01EQ	Sulfonamides	Sulfonamides	Highly Important	Non-CIA	Sulfonamides (including trimethoprim)
2018	sulfamethoxazole	Suspension for use in drinking water	1357200	1.3572	1357200000	OS05	QJ01	QJ01E	QJ01EQ	Sulfonamides	Sulfonamides	Highly Important	Non-CIA	Sulfonamides (including trimethoprim)
2018	sulfadoxine	Solution for injection	433200	0.4332	433200000	IJ04	QJ01	QJ01E	QJ01EQ	Sulfonamides	Sulfonamides	Highly Important	Non-CIA	Sulfonamides (including trimethoprim)
2018	sulfamethoxypyridazine	Solution for injection	43140	0.04314	43140000	IJ04	QJ01	QJ01E	QJ01EQ	Sulfonamides	Sulfonamides	Highly Important	Non-CIA	Sulfonamides (including trimethoprim)
2018	sulfaquinoxaline	Granules for use in drinking water	214400	0.2144	214400000	OP01	QJ01	QJ01E	QJ01EQ	Sulfonamides	Sulfonamides	Highly Important	Non-CIA	Sulfonamides (including trimethoprim)
2018	sulfaquinoxaline	Powder for use in drinking water	287100	0.2871	287100000	OP05	QJ01	QJ01E	QJ01EQ	Sulfonamides	Sulfonamides	Highly Important	Non-CIA	Sulfonamides (including trimethoprim)
2018	sulfaquinoxaline	Premix for medicated feeding stuff	137911	0.137911	1.37911e+08	PM02	QJ01	QJ01E	QJ01EQ	Sulfonamides	Sulfonamides	Highly Important	Non-CIA	Sulfonamides (including trimethoprim)
2018	sulfaquinoxaline	Solution for use in drinking water	12403.7	0.0124037	1.24037e+07	OS03	QJ01	QJ01E	QJ01EQ	Sulfonamides	Sulfonamides	Highly Important	Non-CIA	Sulfonamides (including trimethoprim)
2018	sulfamerazine	Premix for medicated feeding stuff	768000	0.768	768000000	PM02	QJ01	QJ01E	QJ01EQ	Sulfonamides	Sulfonamides	Highly Important	Non-CIA	Sulfonamides (including trimethoprim)
2018	sulfamonomethoxine	Premix for medicated feeding stuff	136263	0.136263	1.36263e+08	PM02	QJ01	QJ01E	QJ01EQ	Sulfonamides	Sulfonamides	Highly Important	Non-CIA	Sulfonamides (including trimethoprim)
2018	erythromycin	Powder for oral solution	25000	0.025	25000000	OP03	QJ01	QJ01F	QJ01FA	Macrolides	Macrolides	Critically Important	CIA	Macrolides
2018	erythromycin	Powder for use in drinking water	4.53651e+06	4.53651	4.53651e+09	OP05	QJ01	QJ01F	QJ01FA	Macrolides	Macrolides	Critically Important	CIA	Macrolides
2018	erythromycin	Premix for medicated feeding stuff	22275	0.022275	22275000	PM02	QJ01	QJ01F	QJ01FA	Macrolides	Macrolides	Critically Important	CIA	Macrolides
2018	josamycin	Premix for medicated feeding stuff	2875500	2.8755	2875500000	PM02	QJ01	QJ01F	QJ01FA	Macrolides	Macrolides	Critically Important	CIA	Macrolides
2018	tylosin	Powder for oral solution	1937650	1.93765	1937650000	OP03	QJ01	QJ01F	QJ01FA	Macrolides	Macrolides	Critically Important	CIA	Macrolides
2018	tylosin	Powder for use in drinking water	5.32883e+07	53.2883	5.32883e+10	OP05	QJ01	QJ01F	QJ01FA	Macrolides	Macrolides	Critically Important	CIA	Macrolides
2018	tylosin	Powder for use in drinking water/milk	4214000	4.214	4214000000	OP06	QJ01	QJ01F	QJ01FA	Macrolides	Macrolides	Critically Important	CIA	Macrolides
2018	tylosin	Premix for medicated feeding stuff	4.42013e+07	44.2013	4.42013e+10	PM02	QJ01	QJ01F	QJ01FA	Macrolides	Macrolides	Critically Important	CIA	Macrolides
2018	tylosin	Solution for injection	879672	0.879672	879672500	IJ04	QJ01	QJ01F	QJ01FA	Macrolides	Macrolides	Critically Important	CIA	Macrolides
2018	tilmicosin	Premix for medicated feeding stuff	1.16885e+08	116.885	1.16885e+11	PM02	QJ01	QJ01F	QJ01FA	Macrolides	Macrolides	Critically Important	CIA	Macrolides
2018	tilmicosin	Solution for injection	15	1.5e-05	15000	IJ04	QJ01	QJ01F	QJ01FA	Macrolides	Macrolides	Critically Important	CIA	Macrolides
2018	tilmicosin	Solution for use in drinking water	4.11643e+06	4.11643	4116432500	OS03	QJ01	QJ01F	QJ01FA	Macrolides	Macrolides	Critically Important	CIA	Macrolides
2018	tilmicosin	Solution for use in drinking water/milk	1398225	1.39823	1398225000	OS04	QJ01	QJ01F	QJ01FA	Macrolides	Macrolides	Critically Important	CIA	Macrolides
2018	tylvalosin	Granules	37937.5	0.0379375	37937500	PM01	QJ01	QJ01F	QJ01FA	Macrolides	Macrolides	Critically Important	CIA	Macrolides
2018	tylvalosin	Powder for use in drinking water	433800	0.4338	433800000	OP05	QJ01	QJ01F	QJ01FA	Macrolides	Macrolides	Critically Important	CIA	Macrolides
2018	tylvalosin	Premix for medicated feeding stuff	12621650	12.6217	12621650000	PM02	QJ01	QJ01F	QJ01FA	Macrolides	Macrolides	Critically Important	CIA	Macrolides
2018	kitasamycin	Powder for use in drinking water	4996000	4.996	4996000000	OP05	QJ01	QJ01F	QJ01FA	Macrolides	Macrolides	Critically Important	CIA	Macrolides
2018	kitasamycin	Premix for medicated feeding stuff	1.48474e+07	14.8474	1.48474e+10	PM02	QJ01	QJ01F	QJ01FA	Macrolides	Macrolides	Critically Important	CIA	Macrolides
2018	tulathromycin	Solution for injection	162510	0.16251	162510000	IJ04	QJ01	QJ01F	QJ01FA	Macrolides	Macrolides	Critically Important	CIA	Macrolides
2018	gamithromycin	Solution for injection	218430	0.21843	218430000	IJ04	QJ01	QJ01F	QJ01FA	Macrolides	Macrolides	Critically Important	CIA	Macrolides
2018	tildipirosin	Solution for injection	38510	0.03851	38510000	IJ04	QJ01	QJ01F	QJ01FA	Macrolides	Macrolides	Critically Important	CIA	Macrolides
2018	clindamycin	Oral solution	17511.5	0.0175115	17511500	OS01	QJ01	QJ01F	QJ01FF	Lincosamides	Lincosamides	Highly Important	Non-CIA	Lincosamides
2018	lincomycin	Powder for use in drinking water	5.56545e+06	5.56545	5565453800	OP05	QJ01	QJ01F	QJ01FF	Lincosamides	Lincosamides	Highly Important	Non-CIA	Lincosamides
2018	lincomycin	Premix for medicated feeding stuff	1.7048e+07	17.048	1.7048e+10	PM02	QJ01	QJ01F	QJ01FF	Lincosamides	Lincosamides	Highly Important	Non-CIA	Lincosamides
2018	lincomycin	Solution for injection	2.87351e+06	2.87351	2873505400	IJ04	QJ01	QJ01F	QJ01FF	Lincosamides	Lincosamides	Highly Important	Non-CIA	Lincosamides
2018	streptomycin	Oral powder	317062	0.317062	317062275	OP02	QJ01	QJ01G	QJ01GA	Aminoglycosides	Aminoglycosides and aminoclyclitols	Critically Important	CIA	Aminoglycosides
2018	streptomycin	Powder for use in drinking water	537875	0.537875	5.37875e+08	OP05	QJ01	QJ01G	QJ01GA	Aminoglycosides	Aminoglycosides and aminoclyclitols	Critically Important	CIA	Aminoglycosides
2018	dihydrostreptomycin	Suspension for injection	1.41453e+07	14.1453	1.41453e+10	IJ05	QJ01	QJ01G	QJ01GA	Aminoglycosides	Aminoglycosides and aminoclyclitols	Critically Important	CIA	Aminoglycosides
2018	gentamicin	Solution for injection	7.66862e+06	7.66862	7.66862e+09	IJ04	QJ01	QJ01G	QJ01GB	Aminoglycosides	Aminoglycosides and aminoclyclitols	Critically Important	CIA	Aminoglycosides
2018	gentamicin	Suspension for injection	124274	0.124274	124274340	IJ05	QJ01	QJ01G	QJ01GB	Aminoglycosides	Aminoglycosides and aminoclyclitols	Critically Important	CIA	Aminoglycosides
2018	kanamycin	Nasal spray, solution	0	0	0	OT02	QJ01	QJ01G	QJ01GB	Aminoglycosides	Aminoglycosides and aminoclyclitols	Critically Important	CIA	Aminoglycosides
2018	kanamycin	Powder for solution for injection	0	0	0	IJ03	QJ01	QJ01G	QJ01GB	Aminoglycosides	Aminoglycosides and aminoclyclitols	Critically Important	CIA	Aminoglycosides
2018	kanamycin	Solution for injection	6581106	6.58111	6581106000	IJ04	QJ01	QJ01G	QJ01GB	Aminoglycosides	Aminoglycosides and aminoclyclitols	Critically Important	CIA	Aminoglycosides
2018	kanamycin	Solution for use in drinking water	5617.89	0.00561789	5.61789e+06	OS03	QJ01	QJ01G	QJ01GB	Aminoglycosides	Aminoglycosides and aminoclyclitols	Critically Important	CIA	Aminoglycosides
2018	neomycin	Powder for use in drinking water	40346.6	0.0403466	4.03466e+07	OP05	QJ01	QJ01G	QJ01GB	Aminoglycosides	Aminoglycosides and aminoclyclitols	Critically Important	CIA	Aminoglycosides
2018	neomycin	Powder for use in drinking water/milk	929.778	0.000929778	929778	OP06	QJ01	QJ01G	QJ01GB	Aminoglycosides	Aminoglycosides and aminoclyclitols	Critically Important	CIA	Aminoglycosides
2018	neomycin	Premix for medicated feeding stuff	15555.6	0.0155556	1.55556e+07	PM02	QJ01	QJ01G	QJ01GB	Aminoglycosides	Aminoglycosides and aminoclyclitols	Critically Important	CIA	Aminoglycosides
2018	apramycin	Powder for use in drinking water/milk	480000	0.48	480000000	OP06	QJ01	QJ01G	QJ01GB	Aminoglycosides	Aminoglycosides and aminoclyclitols	Critically Important	CIA	Aminoglycosides
2018	apramycin	Premix for medicated feeding stuff	117500	0.1175	117500000	PM02	QJ01	QJ01G	QJ01GB	Aminoglycosides	Aminoglycosides and aminoclyclitols	Critically Important	CIA	Aminoglycosides
2018	apramycin	Solution for injection	20	2e-05	20000	IJ04	QJ01	QJ01G	QJ01GB	Aminoglycosides	Aminoglycosides and aminoclyclitols	Critically Important	CIA	Aminoglycosides
2018	enrofloxacin	Oral solution	1.13984e+06	1.13984	1139841500	OS01	QJ01	QJ01M	QJ01MA	Fluoroquinolones	Fluoroquinolones	Critically Important	CIA	Fluoroquinolones
2018	enrofloxacin	Oral suspension	18307	0.018307	18307000	OS02	QJ01	QJ01M	QJ01MA	Fluoroquinolones	Fluoroquinolones	Critically Important	CIA	Fluoroquinolones
2018	enrofloxacin	Powder for use in drinking water	2472960	2.47296	2472960000	OP05	QJ01	QJ01M	QJ01MA	Fluoroquinolones	Fluoroquinolones	Critically Important	CIA	Fluoroquinolones
2018	enrofloxacin	Premix for medicated feeding stuff	596400	0.5964	596400000	PM02	QJ01	QJ01M	QJ01MA	Fluoroquinolones	Fluoroquinolones	Critically Important	CIA	Fluoroquinolones
2018	enrofloxacin	Solution for injection	8.93662e+06	8.93662	8936624668	IJ04	QJ01	QJ01M	QJ01MA	Fluoroquinolones	Fluoroquinolones	Critically Important	CIA	Fluoroquinolones
2018	enrofloxacin	Solution for use in drinking water	24322600	24.3226	24322600000	OS03	QJ01	QJ01M	QJ01MA	Fluoroquinolones	Fluoroquinolones	Critically Important	CIA	Fluoroquinolones
2018	danofloxacin	Solution for injection	31680	0.03168	31680000	IJ04	QJ01	QJ01M	QJ01MA	Fluoroquinolones	Fluoroquinolones	Critically Important	CIA	Fluoroquinolones
2018	marbofloxacin	Solution for injection	361416	0.361416	361416000	IJ04	QJ01	QJ01M	QJ01MA	Fluoroquinolones	Fluoroquinolones	Critically Important	CIA	Fluoroquinolones
2018	orbifloxacin	Oral suspension	3348	0.003348	3348000	OS02	QJ01	QJ01M	QJ01MA	Fluoroquinolones	Fluoroquinolones	Critically Important	CIA	Fluoroquinolones
2018	pradofloxacin	Oral suspension	9543.75	0.00954375	9543750	OS02	QJ01	QJ01M	QJ01MA	Fluoroquinolones	Fluoroquinolones	Critically Important	CIA	Fluoroquinolones
2018	colistin	Suspension for injection	152552	0.152552	1.52552e+08	IJ05	QJ01	QJ01X	QJ01XB	Polymyxins	Polymyxins	Critically Important	CIA	Polypeptides
2018	tiamulin	Emulsion for injection	639899	0.639899	6.39899e+08	IJ01	QJ01	QJ01X	QJ01XQ	Pleuromutilins	Pleuromutilins	Important	Non-CIA	Pleuromutilins
2018	tiamulin	Powder for use in drinking water	7.18055e+06	7.18055	7.18055e+09	OP05	QJ01	QJ01X	QJ01XQ	Pleuromutilins	Pleuromutilins	Important	Non-CIA	Pleuromutilins
2018	tiamulin	Premix for medicated feeding stuff	4.26711e+08	426.711	4.26711e+11	PM02	QJ01	QJ01X	QJ01XQ	Pleuromutilins	Pleuromutilins	Important	Non-CIA	Pleuromutilins
2018	tiamulin	Solution for injection	4.13949e+06	4.13949	4.13949e+09	IJ04	QJ01	QJ01X	QJ01XQ	Pleuromutilins	Pleuromutilins	Important	Non-CIA	Pleuromutilins
2018	tiamulin	Suspension for injection	1.51989e+06	1.51989	1.51989e+09	IJ05	QJ01	QJ01X	QJ01XQ	Pleuromutilins	Pleuromutilins	Important	Non-CIA	Pleuromutilins
2018	valnemulin	Premix for medicated feeding stuff	1100	0.0011	1100000	PM02	QJ01	QJ01X	QJ01XQ	Pleuromutilins	Pleuromutilins	Important	Non-CIA	Pleuromutilins
2018	fosfomycin	Premix for medicated feeding stuff	6221040	6.22104	6221040000	PM02	QJ01	QJ01X	QJ01XX	Phosphonic acids	Phosphonic acids	Critically Important	CIA	Others
2018	spectinomycin	Powder for use in drinking water	1.07497e+07	10.7497	10749737200	OP05	QJ01	QJ01X	QJ01XX	Aminocyclitols	Aminoglycosides and aminoclyclitols	Important	Non-CIA	Aminoglycosides
2018	spectinomycin	Premix for medicated feeding stuff	1.30744e+06	1.30744	1307439500	PM02	QJ01	QJ01X	QJ01XX	Aminocyclitols	Aminoglycosides and aminoclyclitols	Important	Non-CIA	Aminoglycosides
2018	spectinomycin	Solution for injection	2689590	2.68959	2689590000	IJ04	QJ01	QJ01X	QJ01XX	Aminocyclitols	Aminoglycosides and aminoclyclitols	Important	Non-CIA	Aminoglycosides
2018	tetracycline	Intramammary ointment	18130.9	0.0181309	1.81309e+07	MA01	QJ51	QJ51A	QJ51AA	Tetracyclines	Tetracyclines	Highly Important	Non-CIA	Tetracyclines
2018	ampicillin	Intramammary suspension	130083	0.130083	1.30083e+08	MA02	QJ51	QJ51C	QJ51CA	Aminopenicillins	Penicillins	Critically Important	CIA	Penicillins
2018	procaine benzylpenicillin	Intramammary ointment	5502	0.005502	5502000	MA01	QJ51	QJ51C	QJ51CE	Penicillins (non-CIA)	Penicillins	Highly Important	Non-CIA	Penicillins
2018	procaine benzylpenicillin	Intramammary suspension	171390	0.17139	171390375	MA02	QJ51	QJ51C	QJ51CE	Penicillins (non-CIA)	Penicillins	Highly Important	Non-CIA	Penicillins
2018	procaine benzylpenicillin	Powder for use in drinking water	10.9272	1.09272e-05	10927.2	OP05	QJ51	QJ51C	QJ51CE	Penicillins (non-CIA)	Penicillins	Highly Important	Non-CIA	Penicillins
2018	cloxacillin	Intramammary ointment	29569.4	0.0295694	2.95694e+07	MA01	QJ51	QJ51C	QJ51CF	Penicillins (non-CIA)	Penicillins	Highly Important	Non-CIA	Penicillins
2018	cloxacillin	Intramammary suspension	279716	0.279716	2.79716e+08	MA02	QJ51	QJ51C	QJ51CF	Penicillins (non-CIA)	Penicillins	Highly Important	Non-CIA	Penicillins
2018	cefalexin	Intramammary suspension	33325.5	0.0333255	3.33255e+07	MA02	QJ51	QJ51D	QJ51DB	Cephalosporins (1st and 2nd generation) and cephamycins	Cephalosporins	Highly Important	Non-CIA	1-2 gen. cephalosporins
2018	cefapirin	Intramammary ointment	4811.49	0.00481149	4.81149e+06	MA01	QJ51	QJ51D	QJ51DB	Cephalosporins (1st and 2nd generation) and cephamycins	Cephalosporins	Highly Important	Non-CIA	1-2 gen. cephalosporins
2018	cefalonium	Intramammary suspension	18410	0.01841	18410000	MA02	QJ51	QJ51D	QJ51DB	Cephalosporins (1st and 2nd generation) and cephamycins	Cephalosporins	Highly Important	Non-CIA	1-2 gen. cephalosporins
2018	cefuroxime	Intramammary suspension	7940	0.00794	7940000	MA02	QJ51	QJ51D	QJ51DC	Cephalosporins (1st and 2nd generation) and cephamycins	Cephalosporins	Highly Important	Non-CIA	1-2 gen. cephalosporins
2018	ceftiofur	Intramammary suspension	10098	0.010098	10098000	MA02	QJ51	QJ51D	QJ51DD	Cephalosporins (3rd and 4th generation)	Cephalosporins	Critically Important	CIA	3-4 gen cephalosporins
2018	cefquinome	Intramammary ointment	8108.62	0.00810862	8108625	MA01	QJ51	QJ51D	QJ51DE	Cephalosporins (3rd and 4th generation)	Cephalosporins	Critically Important	CIA	3-4 gen cephalosporins
2018	dihydrostreptomycin	Intramammary suspension	292500	0.2925	292500000	MA02	QJ51	QJ51G	QJ51GA	Aminoglycosides	Aminoglycosides and aminoclyclitols	Critically Important	CIA	Aminoglycosides
2018	gentamicin	Intramammary ointment	10800	0.0108	10800000	MA01	QJ51	QJ51G	QJ51GB	Aminoglycosides	Aminoglycosides and aminoclyclitols	Critically Important	CIA	Aminoglycosides
2018	gentamicin	Intramammary suspension	1124.51	0.00112451	1.12451e+06	MA02	QJ51	QJ51G	QJ51GB	Aminoglycosides	Aminoglycosides and aminoclyclitols	Critically Important	CIA	Aminoglycosides
2018	neomycin	Intramammary ointment	36670.7	0.0366707	36670665	MA01	QJ51	QJ51G	QJ51GB	Aminoglycosides	Aminoglycosides and aminoclyclitols	Critically Important	CIA	Aminoglycosides
2018	kanamycin	Intramammary ointment	1.49688	1.49688e-06	1496.88	MA01	QJ51	QJ51G	QJ51GB	Aminoglycosides	Aminoglycosides and aminoclyclitols	Critically Important	CIA	Aminoglycosides
2018	bacitracin	Intramammary ointment	2650.66	0.00265066	2650662	MA01	QJ51	QJ51X	QJ51XX	Polypeptides	Polypeptides	Important	Non-CIA	Polypeptides
2019	neomycin	Oral suspension	109.404	0.000109404	109404	OS02	QA07	QA07A	QA07AA	Aminoglycosides	Aminoglycosides and aminoclyclitols	Critically Important	CIA	Aminoglycosides
2019	neomycin	Powder for use in drinking water	4.00847e+07	40.0847	4.00847e+10	OP05	QA07	QA07A	QA07AA	Aminoglycosides	Aminoglycosides and aminoclyclitols	Critically Important	CIA	Aminoglycosides
2019	neomycin	Premix for medicated feeding stuff	5590480	5.59048	5590480000	PM02	QA07	QA07A	QA07AA	Aminoglycosides	Aminoglycosides and aminoclyclitols	Critically Important	CIA	Aminoglycosides
2019	colistin	Oral solution	134400	0.1344	1.344e+08	OS01	QA07	QA07A	QA07AA	Polymyxins	Polymyxins	Critically Important	CIA	Polypeptides
2019	colistin	Powder for oral solution	80000	0.08	80000000	OP03	QA07	QA07A	QA07AA	Polymyxins	Polymyxins	Critically Important	CIA	Polypeptides
2019	colistin	Powder for use in drinking water	2.46195e+07	24.6195	2.46195e+10	OP05	QA07	QA07A	QA07AA	Polymyxins	Polymyxins	Critically Important	CIA	Polypeptides
2019	colistin	Powder for use in drinking water/milk	1823.12	0.00182312	1.82312e+06	OP06	QA07	QA07A	QA07AA	Polymyxins	Polymyxins	Critically Important	CIA	Polypeptides
2019	colistin	Premix for medicated feeding stuff	1.16867e+08	116.867	1.16867e+11	PM02	QA07	QA07A	QA07AA	Polymyxins	Polymyxins	Critically Important	CIA	Polypeptides
2019	colistin	Solution for use in drinking water/milk	13332	0.013332	13332000	OS04	QA07	QA07A	QA07AA	Polymyxins	Polymyxins	Critically Important	CIA	Polypeptides
2019	bacitracin	Powder for use in drinking water	95000000	95	95000000000	OP05	QA07	QA07A	QA07AA	Polypeptides	Polypeptides	Important	Non-CIA	Polypeptides
2019	bacitracin	Premix for medicated feeding stuff	4.52902e+07	45.2902	4.52902e+10	PM02	QA07	QA07A	QA07AA	Polypeptides	Polypeptides	Important	Non-CIA	Polypeptides
2019	avilamycin	Premix for medicated feeding stuff	0	0	0	PM02	QA07	QA07A	QA07AA	Orthosomycins	Orthosomycins	Vet exclusive	Non-CIA	Orthosomycins
2019	bambermycin	Premix for medicated feeding stuff	563000	0.563	563000000	PM02	QA07	QA07A	QA07AA	Phosphoglycolipids	Phosphoglycolipids	Vet exclusive	Non-CIA	Glycophospholipids
2019	halquinol	Premix for medicated feeding stuff	113274000	113.274	113274000000	PM02	QA07	QA07A	QA07AX	Quinolines	Quinolines	Vet exclusive	Non-CIA	Others
2019	trimethoprim	Vaginal tablet	22992	0.022992	22992000	OT05	QG01	QG01A	QG01AA	Sulfonamides	Sulfonamides	Highly Important	Non-CIA	Sulfonamides (including trimethoprim)
2019	sulfamethoxypyridazine	Vaginal tablet	114960	0.11496	114960000	OT05	QG01	QG01A	QG01AE	Sulfonamides	Sulfonamides	Highly Important	Non-CIA	Sulfonamides (including trimethoprim)
2019	cefapirin	Intrauterine suspension	1460	0.00146	1460000	OT04	QG51	QG51A	QG51AA	Cephalosporins (1st and 2nd generation) and cephamycins	Cephalosporins	Highly Important	Non-CIA	1-2 gen. cephalosporins
2019	doxycycline	Oral paste	1776400	1.7764	1776400000	OT03	QJ01	QJ01A	QJ01AA	Tetracyclines	Tetracyclines	Highly Important	Non-CIA	Tetracyclines
2019	doxycycline	Powder for oral solution	7.15579e+06	7.15579	7.15579e+09	OP03	QJ01	QJ01A	QJ01AA	Tetracyclines	Tetracyclines	Highly Important	Non-CIA	Tetracyclines
2019	doxycycline	Powder for use in drinking water	5.54416e+07	55.4416	5.54416e+10	OP05	QJ01	QJ01A	QJ01AA	Tetracyclines	Tetracyclines	Highly Important	Non-CIA	Tetracyclines
2019	doxycycline	Powder for use in drinking water/milk	5000	0.005	5000000	OP06	QJ01	QJ01A	QJ01AA	Tetracyclines	Tetracyclines	Highly Important	Non-CIA	Tetracyclines
2019	doxycycline	Premix for medicated feeding stuff	34327750	34.3278	34327750000	PM02	QJ01	QJ01A	QJ01AA	Tetracyclines	Tetracyclines	Highly Important	Non-CIA	Tetracyclines
2019	doxycycline	Solution for injection	25440.9	0.0254409	2.54409e+07	IJ04	QJ01	QJ01A	QJ01AA	Tetracyclines	Tetracyclines	Highly Important	Non-CIA	Tetracyclines
2019	doxycycline	Solution for use in drinking water	804375	0.804375	8.04375e+08	OS03	QJ01	QJ01A	QJ01AA	Tetracyclines	Tetracyclines	Highly Important	Non-CIA	Tetracyclines
2019	chlortetracycline	Oral paste	9292.89	0.00929289	9.29289e+06	OT03	QJ01	QJ01A	QJ01AA	Tetracyclines	Tetracyclines	Highly Important	Non-CIA	Tetracyclines
2019	chlortetracycline	Powder for oral solution	9292.54	0.00929254	9.29254e+06	OP03	QJ01	QJ01A	QJ01AA	Tetracyclines	Tetracyclines	Highly Important	Non-CIA	Tetracyclines
2019	chlortetracycline	Powder for use in drinking water	3.73174e+06	3.73174	3.73174e+09	OP05	QJ01	QJ01A	QJ01AA	Tetracyclines	Tetracyclines	Highly Important	Non-CIA	Tetracyclines
2019	chlortetracycline	Premix for medicated feeding stuff	3.37844e+08	337.844	3.37844e+11	PM02	QJ01	QJ01A	QJ01AA	Tetracyclines	Tetracyclines	Highly Important	Non-CIA	Tetracyclines
2019	oxytetracycline	Oral powder	352382	0.352382	3.52382e+08	OP02	QJ01	QJ01A	QJ01AA	Tetracyclines	Tetracyclines	Highly Important	Non-CIA	Tetracyclines
2019	oxytetracycline	Powder for solution for fish treatment	100000	0.1	100000000	OT01	QJ01	QJ01A	QJ01AA	Tetracyclines	Tetracyclines	Highly Important	Non-CIA	Tetracyclines
2019	oxytetracycline	Powder for use in drinking water	8.63427e+06	8.63427	8.63427e+09	OP05	QJ01	QJ01A	QJ01AA	Tetracyclines	Tetracyclines	Highly Important	Non-CIA	Tetracyclines
2019	oxytetracycline	Premix for medicated feeding stuff	2.12304e+07	21.2304	21230441850	PM02	QJ01	QJ01A	QJ01AA	Tetracyclines	Tetracyclines	Highly Important	Non-CIA	Tetracyclines
2019	oxytetracycline	Solution for injection	3.94121e+06	3.94121	3.94121e+09	IJ04	QJ01	QJ01A	QJ01AA	Tetracyclines	Tetracyclines	Highly Important	Non-CIA	Tetracyclines
2019	tetracycline	Powder for use in drinking water	73936	0.073936	73936000	OP05	QJ01	QJ01A	QJ01AA	Tetracyclines	Tetracyclines	Highly Important	Non-CIA	Tetracyclines
2019	florfenicol	Solution for injection	46800	0.0468	46800000	IJ04	QJ01	QJ01B	QJ01BA	Amphenicols	Amphenicols	Highly Important	Non-CIA	Amphenicols
2019	ampicillin	Suspension for injection	1.21853e+06	1.21853	1.21853e+09	IJ05	QJ01	QJ01C	QJ01CA	Aminopenicillins	Penicillins	Critically Important	CIA	Penicillins
2019	amoxicillin	Emulsion for injection	1028985	1.02899	1028985000	IJ01	QJ01	QJ01C	QJ01CA	Aminopenicillins	Penicillins	Critically Important	CIA	Penicillins
2019	amoxicillin	Oral powder	370550	0.37055	370550000	OP02	QJ01	QJ01C	QJ01CA	Aminopenicillins	Penicillins	Critically Important	CIA	Penicillins
2019	amoxicillin	Powder for oral solution	3.93526e+06	3.93526	3.93526e+09	OP03	QJ01	QJ01C	QJ01CA	Aminopenicillins	Penicillins	Critically Important	CIA	Penicillins
2019	amoxicillin	Powder for oral suspension	2.40441e+06	2.40441	2404408500	OP04	QJ01	QJ01C	QJ01CA	Aminopenicillins	Penicillins	Critically Important	CIA	Penicillins
2019	amoxicillin	Powder for use in drinking water	3.95092e+08	395.092	3.95092e+11	OP05	QJ01	QJ01C	QJ01CA	Aminopenicillins	Penicillins	Critically Important	CIA	Penicillins
2019	amoxicillin	Powder for use in drinking water/milk	1.02622e+08	102.622	1.02622e+11	OP06	QJ01	QJ01C	QJ01CA	Aminopenicillins	Penicillins	Critically Important	CIA	Penicillins
2019	amoxicillin	Premix for medicated feeding stuff	4.21771e+08	421.771	4.21771e+11	PM02	QJ01	QJ01C	QJ01CA	Aminopenicillins	Penicillins	Critically Important	CIA	Penicillins
2019	amoxicillin	Suspension for injection	2.75559e+07	27.5559	2.75559e+10	IJ05	QJ01	QJ01C	QJ01CA	Aminopenicillins	Penicillins	Critically Important	CIA	Penicillins
2019	phenoxymethylpenicillin	Premix for medicated feeding stuff	1.83906e+06	1.83906	1.83906e+09	PM02	QJ01	QJ01C	QJ01CE	Penicillins (non-CIA)	Penicillins	Highly Important	Non-CIA	Penicillins
2019	benzathine benzylpenicillin	Suspension for injection	3.94811e+06	3.94811	3.94811e+09	IJ05	QJ01	QJ01C	QJ01CE	Penicillins (non-CIA)	Penicillins	Highly Important	Non-CIA	Penicillins
2019	procaine benzylpenicillin	Suspension for injection	9.26296e+06	9.26296	9.26296e+09	IJ05	QJ01	QJ01C	QJ01CE	Penicillins (non-CIA)	Penicillins	Highly Important	Non-CIA	Penicillins
2019	dicloxacillin	Suspension for injection	9.6	9.6e-06	9600	IJ05	QJ01	QJ01C	QJ01CF	Penicillins (non-CIA)	Penicillins	Highly Important	Non-CIA	Penicillins
2019	amoxicillin and beta-lactamase inhibitor	Powder for oral solution	45975	0.045975	45975000	OP03	QJ01	QJ01C	QJ01CR	Aminopenicillins with BLI	Penicillins	Critically Important	CIA	Penicillins
2019	amoxicillin and beta-lactamase inhibitor	Powder for oral suspension	11866.5	0.0118665	11866500	OP04	QJ01	QJ01C	QJ01CR	Aminopenicillins with BLI	Penicillins	Critically Important	CIA	Penicillins
2019	amoxicillin and beta-lactamase inhibitor	Suspension for injection	1.04961e+06	1.04961	1.04961e+09	IJ05	QJ01	QJ01C	QJ01CR	Aminopenicillins with BLI	Penicillins	Critically Important	CIA	Penicillins
2019	ceftiofur	Powder for solution for injection	397172	0.397172	397172000	IJ03	QJ01	QJ01D	QJ01DD	Cephalosporins (3rd and 4th generation)	Cephalosporins	Critically Important	CIA	3-4 gen cephalosporins
2019	ceftiofur	Suspension for injection	1238594	1.23859	1238594000	IJ05	QJ01	QJ01D	QJ01DD	Cephalosporins (3rd and 4th generation)	Cephalosporins	Critically Important	CIA	3-4 gen cephalosporins
2019	cefovecin	Powder and solvent for solution for injection	3510.88	0.00351088	3510880	IJ02	QJ01	QJ01D	QJ01DD	Cephalosporins (3rd and 4th generation)	Cephalosporins	Critically Important	CIA	3-4 gen cephalosporins
2019	cefquinome	Suspension for injection	20705	0.020705	20705000	IJ05	QJ01	QJ01D	QJ01DE	Cephalosporins (3rd and 4th generation)	Cephalosporins	Critically Important	CIA	3-4 gen cephalosporins
2019	trimethoprim	Oral powder	61600	0.0616	61600000	OP02	QJ01	QJ01E	QJ01EA	Sulfonamides	Sulfonamides	Highly Important	Non-CIA	Sulfonamides (including trimethoprim)
2019	trimethoprim	Powder for oral solution	1920000	1.92	1920000000	OP03	QJ01	QJ01E	QJ01EA	Sulfonamides	Sulfonamides	Highly Important	Non-CIA	Sulfonamides (including trimethoprim)
2019	trimethoprim	Powder for use in drinking water	1805476	1.80548	1805476000	OP05	QJ01	QJ01E	QJ01EA	Sulfonamides	Sulfonamides	Highly Important	Non-CIA	Sulfonamides (including trimethoprim)
2019	trimethoprim	Premix for medicated feeding stuff	2053066	2.05307	2053066000	PM02	QJ01	QJ01E	QJ01EA	Sulfonamides	Sulfonamides	Highly Important	Non-CIA	Sulfonamides (including trimethoprim)
2019	trimethoprim	Solution for injection	711036	0.711036	711036000	IJ04	QJ01	QJ01E	QJ01EA	Sulfonamides	Sulfonamides	Highly Important	Non-CIA	Sulfonamides (including trimethoprim)
2019	trimethoprim	Suspension for use in drinking water	967840	0.96784	967840000	OS05	QJ01	QJ01E	QJ01EA	Sulfonamides	Sulfonamides	Highly Important	Non-CIA	Sulfonamides (including trimethoprim)
2019	sulfadimidine	Powder for use in drinking water	1206.7	0.0012067	1.2067e+06	OP05	QJ01	QJ01E	QJ01EQ	Sulfonamides	Sulfonamides	Highly Important	Non-CIA	Sulfonamides (including trimethoprim)
2019	sulfadimidine	Premix for medicated feeding stuff	5.58783e+06	5.58783	5.58783e+09	PM02	QJ01	QJ01E	QJ01EQ	Sulfonamides	Sulfonamides	Highly Important	Non-CIA	Sulfonamides (including trimethoprim)
2019	sulfadimidine	Solution for injection	136472	0.136472	1.36472e+08	IJ04	QJ01	QJ01E	QJ01EQ	Sulfonamides	Sulfonamides	Highly Important	Non-CIA	Sulfonamides (including trimethoprim)
2019	sulfadimidine	Solution for use in drinking water	1.61862e+06	1.61862	1.61862e+09	OS03	QJ01	QJ01E	QJ01EQ	Sulfonamides	Sulfonamides	Highly Important	Non-CIA	Sulfonamides (including trimethoprim)
2019	sulfadimidine	Suspension for use in drinking water	1534400	1.5344	1534400000	OS05	QJ01	QJ01E	QJ01EQ	Sulfonamides	Sulfonamides	Highly Important	Non-CIA	Sulfonamides (including trimethoprim)
2019	sulfathiazole	Solution for use in drinking water	507.136	0.000507136	507136	OS03	QJ01	QJ01E	QJ01EQ	Sulfonamides	Sulfonamides	Highly Important	Non-CIA	Sulfonamides (including trimethoprim)
2019	sulfadimethoxine	Powder for use in drinking water	307040	0.30704	307040000	OP05	QJ01	QJ01E	QJ01EQ	Sulfonamides	Sulfonamides	Highly Important	Non-CIA	Sulfonamides (including trimethoprim)
2019	sulfadimethoxine	Solution for injection	305930	0.30593	3.0593e+08	IJ04	QJ01	QJ01E	QJ01EQ	Sulfonamides	Sulfonamides	Highly Important	Non-CIA	Sulfonamides (including trimethoprim)
2019	sulfadiazine	Oral powder	308000	0.308	308000000	OP02	QJ01	QJ01E	QJ01EQ	Sulfonamides	Sulfonamides	Highly Important	Non-CIA	Sulfonamides (including trimethoprim)
2019	sulfadiazine	Powder for oral solution	9600000	9.6	9600000000	OP03	QJ01	QJ01E	QJ01EQ	Sulfonamides	Sulfonamides	Highly Important	Non-CIA	Sulfonamides (including trimethoprim)
2019	sulfadiazine	Powder for use in drinking water	8720000	8.72	8720000000	OP05	QJ01	QJ01E	QJ01EQ	Sulfonamides	Sulfonamides	Highly Important	Non-CIA	Sulfonamides (including trimethoprim)
2019	sulfadiazine	Premix for medicated feeding stuff	5591250	5.59125	5591250000	PM02	QJ01	QJ01E	QJ01EQ	Sulfonamides	Sulfonamides	Highly Important	Non-CIA	Sulfonamides (including trimethoprim)
2019	sulfadiazine	Solution for injection	138240	0.13824	138240000	IJ04	QJ01	QJ01E	QJ01EQ	Sulfonamides	Sulfonamides	Highly Important	Non-CIA	Sulfonamides (including trimethoprim)
2019	sulfadiazine	Suspension for use in drinking water	3235495	3.23549	3235495000	OS05	QJ01	QJ01E	QJ01EQ	Sulfonamides	Sulfonamides	Highly Important	Non-CIA	Sulfonamides (including trimethoprim)
2019	sulfamethoxazole	Solution for injection	556160	0.55616	556160000	IJ04	QJ01	QJ01E	QJ01EQ	Sulfonamides	Sulfonamides	Highly Important	Non-CIA	Sulfonamides (including trimethoprim)
2019	sulfamethoxazole	Suspension for use in drinking water	54160	0.05416	54160000	OS05	QJ01	QJ01E	QJ01EQ	Sulfonamides	Sulfonamides	Highly Important	Non-CIA	Sulfonamides (including trimethoprim)
2019	sulfadoxine	Solution for injection	2532700	2.5327	2532700000	IJ04	QJ01	QJ01E	QJ01EQ	Sulfonamides	Sulfonamides	Highly Important	Non-CIA	Sulfonamides (including trimethoprim)
2019	sulfamethoxypyridazine	Solution for injection	17072	0.017072	17072000	IJ04	QJ01	QJ01E	QJ01EQ	Sulfonamides	Sulfonamides	Highly Important	Non-CIA	Sulfonamides (including trimethoprim)
2019	sulfaquinoxaline	Premix for medicated feeding stuff	67898	0.067898	6.7898e+07	PM02	QJ01	QJ01E	QJ01EQ	Sulfonamides	Sulfonamides	Highly Important	Non-CIA	Sulfonamides (including trimethoprim)
2019	sulfaquinoxaline	Solution for use in drinking water	14399.8	0.0143998	1.43998e+07	OS03	QJ01	QJ01E	QJ01EQ	Sulfonamides	Sulfonamides	Highly Important	Non-CIA	Sulfonamides (including trimethoprim)
2019	sulfamerazine	Premix for medicated feeding stuff	310000	0.31	310000000	PM02	QJ01	QJ01E	QJ01EQ	Sulfonamides	Sulfonamides	Highly Important	Non-CIA	Sulfonamides (including trimethoprim)
2019	sulfamonomethoxine	Premix for medicated feeding stuff	269156	0.269156	2.69156e+08	PM02	QJ01	QJ01E	QJ01EQ	Sulfonamides	Sulfonamides	Highly Important	Non-CIA	Sulfonamides (including trimethoprim)
2019	erythromycin	Powder for oral solution	10000	0.01	10000000	OP03	QJ01	QJ01F	QJ01FA	Macrolides	Macrolides	Critically Important	CIA	Macrolides
2019	erythromycin	Powder for use in drinking water	5.37167e+06	5.37167	5.37167e+09	OP05	QJ01	QJ01F	QJ01FA	Macrolides	Macrolides	Critically Important	CIA	Macrolides
2019	erythromycin	Premix for medicated feeding stuff	7425	0.007425	7425000	PM02	QJ01	QJ01F	QJ01FA	Macrolides	Macrolides	Critically Important	CIA	Macrolides
2019	josamycin	Premix for medicated feeding stuff	1080000	1.08	1080000000	PM02	QJ01	QJ01F	QJ01FA	Macrolides	Macrolides	Critically Important	CIA	Macrolides
2019	tylosin	Powder for oral solution	257656	0.257656	257656000	OP03	QJ01	QJ01F	QJ01FA	Macrolides	Macrolides	Critically Important	CIA	Macrolides
2019	tylosin	Powder for use in drinking water	3.94161e+07	39.4161	3.94161e+10	OP05	QJ01	QJ01F	QJ01FA	Macrolides	Macrolides	Critically Important	CIA	Macrolides
2019	tylosin	Premix for medicated feeding stuff	2.5175e+07	25.175	2.5175e+10	PM02	QJ01	QJ01F	QJ01FA	Macrolides	Macrolides	Critically Important	CIA	Macrolides
2019	tylosin	Solution for injection	2.04685e+06	2.04685	2046852500	IJ04	QJ01	QJ01F	QJ01FA	Macrolides	Macrolides	Critically Important	CIA	Macrolides
2019	tilmicosin	Premix for medicated feeding stuff	1.21519e+08	121.519	1.21519e+11	PM02	QJ01	QJ01F	QJ01FA	Macrolides	Macrolides	Critically Important	CIA	Macrolides
2019	tilmicosin	Solution for injection	15	1.5e-05	15000	IJ04	QJ01	QJ01F	QJ01FA	Macrolides	Macrolides	Critically Important	CIA	Macrolides
2019	tilmicosin	Solution for use in drinking water	2.32798e+06	2.32798	2327975900	OS03	QJ01	QJ01F	QJ01FA	Macrolides	Macrolides	Critically Important	CIA	Macrolides
2019	tilmicosin	Solution for use in drinking water/milk	861000	0.861	861000000	OS04	QJ01	QJ01F	QJ01FA	Macrolides	Macrolides	Critically Important	CIA	Macrolides
2019	tylvalosin	Granules	5125	0.005125	5125000	PM01	QJ01	QJ01F	QJ01FA	Macrolides	Macrolides	Critically Important	CIA	Macrolides
2019	tylvalosin	Powder for use in drinking water	786125	0.786125	786125000	OP05	QJ01	QJ01F	QJ01FA	Macrolides	Macrolides	Critically Important	CIA	Macrolides
2019	tylvalosin	Premix for medicated feeding stuff	20187500	20.1875	20187500000	PM02	QJ01	QJ01F	QJ01FA	Macrolides	Macrolides	Critically Important	CIA	Macrolides
2019	kitasamycin	Powder for use in drinking water	5990000	5.99	5990000000	OP05	QJ01	QJ01F	QJ01FA	Macrolides	Macrolides	Critically Important	CIA	Macrolides
2019	kitasamycin	Premix for medicated feeding stuff	1.81218e+07	18.1218	1.81218e+10	PM02	QJ01	QJ01F	QJ01FA	Macrolides	Macrolides	Critically Important	CIA	Macrolides
2019	tulathromycin	Solution for injection	126575	0.126575	126575000	IJ04	QJ01	QJ01F	QJ01FA	Macrolides	Macrolides	Critically Important	CIA	Macrolides
2019	gamithromycin	Solution for injection	94965	0.094965	94965000	IJ04	QJ01	QJ01F	QJ01FA	Macrolides	Macrolides	Critically Important	CIA	Macrolides
2019	tildipirosin	Solution for injection	37260	0.03726	37260000	IJ04	QJ01	QJ01F	QJ01FA	Macrolides	Macrolides	Critically Important	CIA	Macrolides
2019	clindamycin	Oral solution	12529	0.012529	12529000	OS01	QJ01	QJ01F	QJ01FF	Lincosamides	Lincosamides	Highly Important	Non-CIA	Lincosamides
2019	lincomycin	Powder for use in drinking water	346500	0.3465	346500000	OP05	QJ01	QJ01F	QJ01FF	Lincosamides	Lincosamides	Highly Important	Non-CIA	Lincosamides
2019	lincomycin	Premix for medicated feeding stuff	1.41957e+07	14.1957	14195728736	PM02	QJ01	QJ01F	QJ01FF	Lincosamides	Lincosamides	Highly Important	Non-CIA	Lincosamides
2019	lincomycin	Solution for injection	3.49331e+06	3.49331	3493309400	IJ04	QJ01	QJ01F	QJ01FF	Lincosamides	Lincosamides	Highly Important	Non-CIA	Lincosamides
2019	streptomycin	Oral powder	326280	0.32628	326279775	OP02	QJ01	QJ01G	QJ01GA	Aminoglycosides	Aminoglycosides and aminoclyclitols	Critically Important	CIA	Aminoglycosides
2019	streptomycin	Powder for use in drinking water	75000	0.075	75000000	OP05	QJ01	QJ01G	QJ01GA	Aminoglycosides	Aminoglycosides and aminoclyclitols	Critically Important	CIA	Aminoglycosides
2019	dihydrostreptomycin	Suspension for injection	1.6504e+07	16.504	1.6504e+10	IJ05	QJ01	QJ01G	QJ01GA	Aminoglycosides	Aminoglycosides and aminoclyclitols	Critically Important	CIA	Aminoglycosides
2019	gentamicin	Powder for use in drinking water	6540.09	0.00654009	6.54009e+06	OP05	QJ01	QJ01G	QJ01GB	Aminoglycosides	Aminoglycosides and aminoclyclitols	Critically Important	CIA	Aminoglycosides
2019	gentamicin	Solution for injection	7.54681e+06	7.54681	7.54681e+09	IJ04	QJ01	QJ01G	QJ01GB	Aminoglycosides	Aminoglycosides and aminoclyclitols	Critically Important	CIA	Aminoglycosides
2019	gentamicin	Suspension for injection	169214	0.169214	169214430	IJ05	QJ01	QJ01G	QJ01GB	Aminoglycosides	Aminoglycosides and aminoclyclitols	Critically Important	CIA	Aminoglycosides
2019	kanamycin	Nasal spray, solution	0	0	0	OT02	QJ01	QJ01G	QJ01GB	Aminoglycosides	Aminoglycosides and aminoclyclitols	Critically Important	CIA	Aminoglycosides
2019	kanamycin	Powder for solution for injection	0	0	0	IJ03	QJ01	QJ01G	QJ01GB	Aminoglycosides	Aminoglycosides and aminoclyclitols	Critically Important	CIA	Aminoglycosides
2019	kanamycin	Solution for injection	8890599	8.8906	8890599000	IJ04	QJ01	QJ01G	QJ01GB	Aminoglycosides	Aminoglycosides and aminoclyclitols	Critically Important	CIA	Aminoglycosides
2019	neomycin	Powder for use in drinking water	81334.4	0.0813344	8.13344e+07	OP05	QJ01	QJ01G	QJ01GB	Aminoglycosides	Aminoglycosides and aminoclyclitols	Critically Important	CIA	Aminoglycosides
2019	apramycin	Powder for use in drinking water/milk	1766000	1.766	1766000000	OP06	QJ01	QJ01G	QJ01GB	Aminoglycosides	Aminoglycosides and aminoclyclitols	Critically Important	CIA	Aminoglycosides
2019	apramycin	Premix for medicated feeding stuff	483466	0.483466	4.83466e+08	PM02	QJ01	QJ01G	QJ01GB	Aminoglycosides	Aminoglycosides and aminoclyclitols	Critically Important	CIA	Aminoglycosides
2019	apramycin	Solution for injection	20	2e-05	20000	IJ04	QJ01	QJ01G	QJ01GB	Aminoglycosides	Aminoglycosides and aminoclyclitols	Critically Important	CIA	Aminoglycosides
2019	enrofloxacin	Oral solution	1658826	1.65883	1658826000	OS01	QJ01	QJ01M	QJ01MA	Fluoroquinolones	Fluoroquinolones	Critically Important	CIA	Fluoroquinolones
2019	enrofloxacin	Oral suspension	34732	0.034732	34732000	OS02	QJ01	QJ01M	QJ01MA	Fluoroquinolones	Fluoroquinolones	Critically Important	CIA	Fluoroquinolones
2019	enrofloxacin	Powder for use in drinking water	4614840	4.61484	4614840000	OP05	QJ01	QJ01M	QJ01MA	Fluoroquinolones	Fluoroquinolones	Critically Important	CIA	Fluoroquinolones
2019	enrofloxacin	Premix for medicated feeding stuff	674400	0.6744	674400000	PM02	QJ01	QJ01M	QJ01MA	Fluoroquinolones	Fluoroquinolones	Critically Important	CIA	Fluoroquinolones
2019	enrofloxacin	Solution for injection	8.85185e+06	8.85185	8851853775	IJ04	QJ01	QJ01M	QJ01MA	Fluoroquinolones	Fluoroquinolones	Critically Important	CIA	Fluoroquinolones
2019	enrofloxacin	Solution for use in drinking water	27708960	27.709	27708960000	OS03	QJ01	QJ01M	QJ01MA	Fluoroquinolones	Fluoroquinolones	Critically Important	CIA	Fluoroquinolones
2019	danofloxacin	Solution for injection	58985	0.058985	58985000	IJ04	QJ01	QJ01M	QJ01MA	Fluoroquinolones	Fluoroquinolones	Critically Important	CIA	Fluoroquinolones
2019	marbofloxacin	Solution for injection	410985	0.410985	410985000	IJ04	QJ01	QJ01M	QJ01MA	Fluoroquinolones	Fluoroquinolones	Critically Important	CIA	Fluoroquinolones
2019	pradofloxacin	Oral suspension	1800	0.0018	1800000	OS02	QJ01	QJ01M	QJ01MA	Fluoroquinolones	Fluoroquinolones	Critically Important	CIA	Fluoroquinolones
2019	sarafloxacin	Premix for medicated feeding stuff	3654.53	0.00365453	3.65453e+06	PM02	QJ01	QJ01M	QJ01MA	Fluoroquinolones	Fluoroquinolones	Critically Important	CIA	Fluoroquinolones
2019	colistin	Suspension for injection	127934	0.127934	1.27934e+08	IJ05	QJ01	QJ01X	QJ01XB	Polymyxins	Polymyxins	Critically Important	CIA	Polypeptides
2019	tiamulin	Emulsion for injection	675847	0.675847	675847241	IJ01	QJ01	QJ01X	QJ01XQ	Pleuromutilins	Pleuromutilins	Important	Non-CIA	Pleuromutilins
2019	tiamulin	Powder for use in drinking water	1.47035e+06	1.47035	1.47035e+09	OP05	QJ01	QJ01X	QJ01XQ	Pleuromutilins	Pleuromutilins	Important	Non-CIA	Pleuromutilins
2019	tiamulin	Premix for medicated feeding stuff	2.69686e+08	269.686	2.69686e+11	PM02	QJ01	QJ01X	QJ01XQ	Pleuromutilins	Pleuromutilins	Important	Non-CIA	Pleuromutilins
2019	tiamulin	Solution for injection	2.82682e+06	2.82682	2.82682e+09	IJ04	QJ01	QJ01X	QJ01XQ	Pleuromutilins	Pleuromutilins	Important	Non-CIA	Pleuromutilins
2019	tiamulin	Suspension for injection	1.42827e+06	1.42827	1.42827e+09	IJ05	QJ01	QJ01X	QJ01XQ	Pleuromutilins	Pleuromutilins	Important	Non-CIA	Pleuromutilins
2019	valnemulin	Premix for medicated feeding stuff	370	0.00037	370000	PM02	QJ01	QJ01X	QJ01XQ	Pleuromutilins	Pleuromutilins	Important	Non-CIA	Pleuromutilins
2019	fosfomycin	Premix for medicated feeding stuff	4845120	4.84512	4845120000	PM02	QJ01	QJ01X	QJ01XX	Phosphonic acids	Phosphonic acids	Critically Important	CIA	Others
2019	spectinomycin	Powder for use in drinking water	688200	0.6882	688200000	OP05	QJ01	QJ01X	QJ01XX	Aminocyclitols	Aminoglycosides and aminoclyclitols	Important	Non-CIA	Aminoglycosides
2019	spectinomycin	Premix for medicated feeding stuff	376948	0.376948	376948000	PM02	QJ01	QJ01X	QJ01XX	Aminocyclitols	Aminoglycosides and aminoclyclitols	Important	Non-CIA	Aminoglycosides
2019	spectinomycin	Solution for injection	3008930	3.00893	3008930000	IJ04	QJ01	QJ01X	QJ01XX	Aminocyclitols	Aminoglycosides and aminoclyclitols	Important	Non-CIA	Aminoglycosides
2019	tetracycline	Intramammary ointment	17084.8	0.0170848	1.70848e+07	MA01	QJ51	QJ51A	QJ51AA	Tetracyclines	Tetracyclines	Highly Important	Non-CIA	Tetracyclines
2019	ampicillin	Intramammary ointment	14603.4	0.0146034	14603400	MA01	QJ51	QJ51C	QJ51CA	Aminopenicillins	Penicillins	Critically Important	CIA	Penicillins
2019	ampicillin	Intramammary suspension	18430.2	0.0184302	1.84302e+07	MA02	QJ51	QJ51C	QJ51CA	Aminopenicillins	Penicillins	Critically Important	CIA	Penicillins
2019	procaine benzylpenicillin	Intramammary ointment	28800	0.0288	28800000	MA01	QJ51	QJ51C	QJ51CE	Penicillins (non-CIA)	Penicillins	Highly Important	Non-CIA	Penicillins
2019	procaine benzylpenicillin	Intramammary suspension	3.51568	3.51568e-06	3515.68	MA02	QJ51	QJ51C	QJ51CE	Penicillins (non-CIA)	Penicillins	Highly Important	Non-CIA	Penicillins
2019	dicloxacillin	Intramammary ointment	14603.4	0.0146034	14603400	MA01	QJ51	QJ51C	QJ51CF	Penicillins (non-CIA)	Penicillins	Highly Important	Non-CIA	Penicillins
2019	cloxacillin	Intramammary ointment	71105.1	0.0711051	7.11051e+07	MA01	QJ51	QJ51C	QJ51CF	Penicillins (non-CIA)	Penicillins	Highly Important	Non-CIA	Penicillins
2019	cloxacillin	Intramammary suspension	36863.6	0.0368636	3.68636e+07	MA02	QJ51	QJ51C	QJ51CF	Penicillins (non-CIA)	Penicillins	Highly Important	Non-CIA	Penicillins
2019	nafcillin	Intramammary suspension	1.89927	1.89927e-06	1899.27	MA02	QJ51	QJ51C	QJ51CF	Penicillins (non-CIA)	Penicillins	Highly Important	Non-CIA	Penicillins
2019	cefalexin	Intramammary suspension	41207.6	0.0412076	4.12076e+07	MA02	QJ51	QJ51D	QJ51DB	Cephalosporins (1st and 2nd generation) and cephamycins	Cephalosporins	Highly Important	Non-CIA	1-2 gen. cephalosporins
2019	cefapirin	Intramammary ointment	22538.8	0.0225388	2.25388e+07	MA01	QJ51	QJ51D	QJ51DB	Cephalosporins (1st and 2nd generation) and cephamycins	Cephalosporins	Highly Important	Non-CIA	1-2 gen. cephalosporins
2019	cefalonium	Intramammary suspension	30395	0.030395	30395000	MA02	QJ51	QJ51D	QJ51DB	Cephalosporins (1st and 2nd generation) and cephamycins	Cephalosporins	Highly Important	Non-CIA	1-2 gen. cephalosporins
2019	cefuroxime	Intramammary suspension	29165	0.029165	29165000	MA02	QJ51	QJ51D	QJ51DC	Cephalosporins (1st and 2nd generation) and cephamycins	Cephalosporins	Highly Important	Non-CIA	1-2 gen. cephalosporins
2019	ceftiofur	Intramammary suspension	23760	0.02376	23760000	MA02	QJ51	QJ51D	QJ51DD	Cephalosporins (3rd and 4th generation)	Cephalosporins	Critically Important	CIA	3-4 gen cephalosporins
2019	cefquinome	Intramammary ointment	4665.75	0.00466575	4665750	MA01	QJ51	QJ51D	QJ51DE	Cephalosporins (3rd and 4th generation)	Cephalosporins	Critically Important	CIA	3-4 gen cephalosporins
2019	dihydrostreptomycin	Intramammary suspension	1.71226	1.71226e-06	1712.26	MA02	QJ51	QJ51G	QJ51GA	Aminoglycosides	Aminoglycosides and aminoclyclitols	Critically Important	CIA	Aminoglycosides
2019	gentamicin	Intramammary ointment	13532	0.013532	13532000	MA01	QJ51	QJ51G	QJ51GB	Aminoglycosides	Aminoglycosides and aminoclyclitols	Critically Important	CIA	Aminoglycosides
2019	gentamicin	Intramammary suspension	1390.48	0.00139048	1.39048e+06	MA02	QJ51	QJ51G	QJ51GB	Aminoglycosides	Aminoglycosides and aminoclyclitols	Critically Important	CIA	Aminoglycosides
2019	neomycin	Intramammary ointment	86686	0.086686	86686000	MA01	QJ51	QJ51G	QJ51GB	Aminoglycosides	Aminoglycosides and aminoclyclitols	Critically Important	CIA	Aminoglycosides
2019	kanamycin	Intramammary ointment	1.49688	1.49688e-06	1496.88	MA01	QJ51	QJ51G	QJ51GB	Aminoglycosides	Aminoglycosides and aminoclyclitols	Critically Important	CIA	Aminoglycosides
2019	bacitracin	Intramammary ointment	2497.73	0.00249773	2.49773e+06	MA01	QJ51	QJ51X	QJ51XX	Polypeptides	Polypeptides	Important	Non-CIA	Polypeptides
