# Supplementary material for: Antimicrobial consumption in food-producing animals in Thailand between 2017 and 2019: The analysis of national importation and production data
Source: PLoS One. 2023 Apr 27;18(4):e0283819. doi: 10.1371/journal.pone.0283819 (PMC10138855; doi:10.1371/journal.pone.0283819)
Supplement: S2 Data — (XLSX) [file pone.0283819.s002.xlsx]

## Sheet: Sheet1
Animal	Aw (kg)	Year
		2017		2018		2019
		Number	PCUThailand (kg)	Number	PCUThailand (kg)	Number	PCUThailand (kg)
Pig		19440682	1443768505	24015447	1770746630	23413075	1733877600
Breeding pigs	240	1029281	247027440	1198529	287646960	1211587	290780880
Fattening pigs	65	18411401	1196741065	22816918	1483099670	22201488	1443096720
Cattle		5395012	2292880100	6019479	2558278575	6677311	2837857175
Beef cows	425	4876228	2072396900	5445351	2314274175	6011000	2554675000
Dairy cows	425	245505	104339625	275358	117027150	374607	159207975
Dry cows	425	273279	116143575	298770	126977250	291704	123974200
Poultry		1793089307	2.08579e+09	1860015066	2.1135e+09	1876251390	2.11636e+09
Broiler breeders	4	18100000	72400000	12601103	50404412	17000000	68000000
Broiler duck breeders	3.5	321300	1124550	318318	1114113	321342	1124697
Broilers	1	1594494720	1594494720	1672905728	1672905728	1706363843	1706363843
Broiler ducks	3.3	57207362	1.88784e+08	46872232	1.54678e+08	39479236	1.30281e+08
Layer ducks	2.5	16354585	4.08865e+07	14489207	3.6223e+07	15880504	39701260
Layer breeders	2	719900	1439800	546303	1092606	617051	1234102
Laying hens	2	55643971	111287942	57322295	114644590	49533033	99066066
Pullets	1.5	50247469	7.53712e+07	54959880	82439820	47056381	7.05846e+07
Aquatic animal		795700	795700000	867250	867250000	944095	9.44095e+08
Coastal aquatic animals	n/a	382400	382400000	426575	426575000	457278	4.57278e+08
Fresh aquatic animals	n/a	413300	413300000	440675	440675000	486818	4.86818e+08
Grand total			6.61814e+09		7.30978e+09		7.63219e+09
